# Supplementary material for: The ethylene response factor ERF1A regulates UV-C-induced delayed ripening in peach fruit
Source: Plant Physiol. 2025 Sep 22;199(2):kiaf409. doi: 10.1093/plphys/kiaf409 (PMC12501976; doi:10.1093/plphys/kiaf409)
Supplement: kiaf409_Supplementary_Data [file kiaf409_supplementary_data.zip › Supplementary Table S1.xlsx]

## Sheet: Φύλλο1
	Supplementary Table S1: Primary monoclonal antibodies used for immunolocalization of the different cell wall epitopes.
	Antibody	Epitope recognized	Reference
		Pectins
	LM19	un-methylesterified HGs	(Verhertbruggen et al., 2009)*
	LM20	methyl-esterified HGs	(Verhertbruggen et al., 2009)*
		Arabinogalactan Proteins (AGPs)
	JIM13	Arabinogalactan/AGP	(Knox et al., 1991)*
	LM14	Arabinogalactan/AGP	(Moller et al.,2008)*
	LM30	Arabinogalactan/AGP	(Wilkinson et al., 2017)*
		Xyloglucans
	LM25	XLLG, XXLG, XXXG oligosaccharides of xyloglucan	(Pedersen et al., 2012)*
	* All descriptions and/or references for the antibodies and their use can be found at https://www.megazyme.com/
