# Supplementary material for: The ethylene response factor ERF1A regulates UV-C-induced delayed ripening in peach fruit
Source: Plant Physiol. 2025 Sep 22;199(2):kiaf409. doi: 10.1093/plphys/kiaf409 (PMC12501976; doi:10.1093/plphys/kiaf409)
Supplement: kiaf409_Supplementary_Data [file kiaf409_supplementary_data.zip › Supplementary Table S2.xlsx]

## Sheet: Φύλλο1
	Supplementary Table S2: Tissue-specific RNA-seq analysis, after normalization, at 8 hours of ripening after UV-C treatment.
	GeneID	Length kbp	mean_Control_Flesh	mean_UV_Flesh	mean_Control_Peel	mean_UV_Peel	log2FC_Control_UV_Flesh	log2FC_Control_UV_Peel	Control_UV_Flesh_q_value	Control_UV_Peel_q_value
	Pp01G000010	29.722	3.96933	3.2702	2.92992	4.16792	-0.218748	0.395083	1	0.11242
	Pp01G000020	10.777	11.1031	10.5225	13.5188	13.1537	-0.0709261	-0.0367508	1	0.891177
	Pp01G000030	4.468	0	0	0	0	0	0	1	1
	Pp01G000040	10.619	7.90633	7.98932	7.71969	8.42467	0.0133804	0.112164	1	1
	Pp01G000050	3.484	12.0566	10.6119	11.2156	16.7544	-0.169177	0.539456	1	0.118033
	Pp01G000060	5.657	9.2723	8.7169	7.69186	9.38406	-0.0801902	0.256634	1	1
	Pp01G000070	0.383	0	0	0	0	0	0	1	1
	Pp01G000080	20.401	7.82926	6.18619	6.79906	9.47941	-0.297066	0.426186	1	0.172985
	Pp01G000090	0.551	0	0	0	0	0	0	1	1
	Pp01G000100	4.205	26.7121	23.8788	31.1817	27.493	-0.155599	-0.175634	1	0.320692
	Pp01G000110	5.438	38.5888	47.0214	46.2685	47.3081	0.278583	0.0313858	0.459429	1
	Pp01G000120	6.791	28.4744	33.2756	31.9069	37.7863	0.217723	0.237157	0.556912	1
	Pp01G000130	1.12	0	0	0	0	0	0	1	1
	Pp01G000140	0.681	0	0.0260006	0	0	0.0370315	0	1	1
	Pp01G000150	1.811	1.39123	0.576077	0.733217	1.54033	-0.601413	0.551563	0.648207	0.2129
	Pp01G000160	0.551	0.343992	0.878975	0.576169	1.03977	0.483422	0.371984	1	1
	Pp01G000170	7.903	3.66002	4.87975	3.69078	3.62193	0.335419	-0.021332	0.400347	1
	Pp01G000180	2.707	6.07479	3.3139	3.59288	4.30732	-0.713695	0.208586	0.942642	1
	Pp01G000190	0.884	0	0	0	0	0	0	1	1
	Pp01G000200	0.386	0	0	0	0	0	0	1	1
	Pp01G000210	7.678	4.89765	3.13228	2.93146	3.80372	-0.513202	0.289084	1	0.932736
	Pp01G000220	2.658	3.14101	5.51384	31.9303	236.103	0.653524	2.84803	0.680015	4.83e-17
	Pp01G000230	0.879	0	0	0	0	0	0	1	1
	Pp01G000240	11.473	9.54822	10.4069	14.9957	17.3594	0.112903	0.198835	0.875206	1
	Pp01G000250	7.519	19.4247	19.633	19.9866	22.2169	0.0146389	0.14571	1	1
	Pp01G000260	9.243	2.82851	3.69261	58.3641	20.0473	0.293606	-1.49595	0.969519	4.57e-11
	Pp01G000270	0.433	0	0	0	0	0	0	1	1
	Pp01G000280	1.393	14.635	32.1281	589.066	155.322	1.08327	-1.91636	0.345932	2.31e-16
	Pp01G000290	1.845	0	0	0	0	0	0	1	1
	Pp01G000300	7.57	18.639	6.09749	8.6369	11.5842	-1.46834	0.38497	0.00452682	0.3813
	Pp01G000310	8.413	8.76121	9.11396	9.64742	11.0652	0.0512156	0.180348	0.951117	1
	Pp01G000320	3.785	201.07	297.37	273.551	305.694	0.562249	0.159724	0.159863	1
	Pp01G000330	2.166	0.437885	0.725539	1.03933	0.986272	0.263099	-0.0380315	0.61044	1
	Pp01G000340	4.132	0	0	0	0	0	0	1	1
	Pp01G000350	1.591	25.2492	26.808	28.2775	29.786	0.083223	0.0724823	0.93582	1
	Pp01G000360	5.735	17.1896	19.3019	18.6176	17.3629	0.158502	-0.0953564	0.662793	0.770158
	Pp01G000370	0.482	19.3277	16.7362	20.5538	27.9091	-0.196756	0.423582	1	0.920527
	Pp01G000380	2.239	0	0	0	0	0	0	1	1
	Pp01G000390	1.331	0	0	0	0	0	0	1	1
	Pp01G000400	3.622	1.06715	0.122844	0.00496579	0.036365	-0.880485	0.0443858	0.0772157	0.810989
	Pp01G000410	1.253	0	0	0	0	0	0	1	1
	Pp01G000420	3.213	34.0306	36.4985	38.8099	47.9821	0.098217	0.299127	0.789208	0.805461
	Pp01G000430	9.703	15.3443	19.4432	18.176	18.5176	0.322835	0.0254694	0.447719	1
	Pp01G000440	10.876	14.1177	19.0268	16.5134	21.1171	0.405694	0.336705	0.507198	0.633645
	Pp03G019620	0.949	2.62562	140.277	19.8659	1062.85	5.28416	5.67201	0.000148484	1.72e-32
	Pp01G000460	3.441	18.0164	14.5007	17.7139	13.8171	-0.294905	-0.336853	1	0.121998
	Pp01G000470	4.523	91.1402	80.8742	95.6885	93.1726	-0.170422	-0.0380368	1	0.907737
	Pp01G000480	6.429	2.53898	1.60227	1.34936	1.98199	-0.443565	0.344005	1	0.821261
	Pp01G000490	1.647	3.94531	3.32074	3.77718	3.98402	-0.194783	0.0611512	1	1
	Pp01G000500	0.38	26.5026	16.5142	6.05697	5.92143	-0.651042	-0.0279792	1	1
	Pp01G000510	0.521	0	0	0	0	0	0	1	1
	Pp01G000520	1.412	0	0	0.012738	0	0	-0.018261	1	1
	Pp01G000530	1.046	0	0	0	0	0	0	1	1
	Pp01G000540	9.107	15.5241	15.0559	16.7343	17.907	-0.0414667	0.0923802	1	1
	Pp01G000550	0.781	16.9846	12.2283	11.2913	15.8637	-0.443134	0.45628	1	0.853637
	Pp01G000560	0.351	4.2435	1.3205	1.31549	1.71876	-1.17609	0.231635	0.448879	1
	Pp01G000570	1.199	9.48946	4.13996	5.05313	8.02678	-1.02911	0.576532	0.956596	0.719083
	Pp01G000580	7.851	7.24106	8.11262	7.35949	9.58774	0.145035	0.340909	0.719278	0.569068
	Pp01G000590	3.719	7.68797	6.63977	6.02495	6.49115	-0.185489	0.0926996	1	1
	Pp01G000600	3.549	22.9748	16.8385	19.9238	22.8808	-0.426523	0.190706	1	1
	Pp01G000610	6.693	51.751	41.4556	46.4296	56.5937	-0.313245	0.280125	1	0.887571
	Pp01G000620	2.236	0	0	0.00807208	0	0	-0.0115988	1	1
	Pp01G000630	2.18	292.567	182.015	165.44	309.674	-0.681727	0.9004	1	2.18e-05
	Pp01G000640	2.637	0	0	0	0	0	0	1	1
	Pp01G000650	9.605	1.15916	0.595701	0.548541	0.858493	-0.436279	0.263224	0.87476	0.561406
	Pp01G000660	4.71	14.6476	8.54691	7.31565	5.98368	-0.712832	-0.251841	0.823418	0.458175
	Pp01G000670	5.472	6.96789	2.08358	3.41654	2.48723	-1.36959	-0.340835	0.0217991	0.471082
	Pp01G000680	2.23	0	0	0	0	0	0	1	1
	Pp01G000690	13.052	0.0119293	0.0157511	0	0.00148816	0.00543854	0.00214537	1	1
	Pp01G000700	2.273	0	0	0	0	0	0	1	1
	Pp01G000710	4.334	0	0	0	0	0	0	1	1
	Pp01G000720	1.338	0	0	0	0	0	0	1	1
	Pp01G000730	5.111	9.31792	8.99005	10.3972	12.7157	-0.0465893	0.267146	1	1
	Pp01G000740	4.457	0.0336181	0.0427893	0.0201773	0.0217899	0.0127444	0.00227861	1	1
	Pp01G000750	3.743	4.92258	4.25957	4.1592	4.54131	-0.171281	0.10308	1	1
	Pp01G000760	1.916	0.787356	0.876891	0.56758	0.792076	0.0705184	0.193092	1	1
	Pp01G000770	1.31	2.3387	1.57192	2.24843	1.90724	-0.376438	-0.160094	1	1
	Pp01G000780	0.862	459.685	371.048	308.443	250.807	-0.308291	-0.297358	1	0.147222
	Pp01G000790	0.934	0	0	0	0	0	0	1	1
	Pp01G000800	0.616	0	0	0	0	0	0	1	1
	Pp01G000810	6.537	8.94031	7.98556	8.64998	9.12217	-0.145682	0.0689211	1	1
	Pp01G000820	2.885	0.50393	0.0988868	0.090946	0.187701	-0.452694	0.122592	0.346327	0.860538
	Pp01G000830	4.463	0.0417127	0.00396738	0	0.0216943	-0.0532451	0.0309636	0.680279	0.63276
	Pp01G000840	5.632	26.6949	23.7055	22.9719	21.2124	-0.164788	-0.109977	1	0.533871
	Pp01G000850	0.308	0	1.25543	1.84586	1.36364	1.1734	-0.267857	0.0865938	1
	Pp01G000860	2.558	0.114858	0.0308273	0.0137189	0.135637	-0.113057	0.163844	1	0.242145
	Pp01G000870	2.558	0	0	0	0	0	0	1	1
	Pp01G000880	3.423	4.7492	4.1622	3.27678	5.04297	-0.155375	0.498734	1	0.403254
	Pp01G000890	2.136	45.3302	28.9643	31.7619	41.3999	-0.628707	0.372041	1	0.53208
	Pp01G000900	1.131	5.95736	4.86835	5.22381	4.74062	-0.245585	-0.11659	1	1
	Pp01G000910	0.589	0	0	0	0	0	0	1	1
	Pp01G000920	1.405	24.2779	15.183	23.543	16.721	-0.643391	-0.469852	1	0.0855855
	Pp01G000930	2.141	0.202582	0	0.00843025	0.0725774	-0.266135	0.0889704	0.0920819	0.872123
	Pp01G000940	0.473	0	0	0	0	0	0	1	1
	Pp01G000950	1.679	0	0	0	0	0	0	1	1
	Pp01G000960	0.338	26.2138	15.0888	11.6006	10.1462	-0.75828	-0.176943	1	1
	Pp01G000970	4.503	12.1222	12.2441	12.7991	12.9861	0.0133404	0.0194235	1	1
	Pp01G000980	3.012	719.335	276.55	318.207	871.578	-1.37592	1.45079	0.0533742	6.44e-11
	Pp01G000990	1.608	0	0	0.0111854	0	0	-0.0160475	1	1
	Pp01G001000	11.207	30.3603	24.2266	26.0495	26.278	-0.313995	0.0121361	1	1
	Pp01G001010	11.328	2.98698	2.53299	2.61355	3.14264	-0.17441	0.197135	1	1
	Pp01G001020	6.36	0	0	0.00267985	0.00911551	0	0.00923029	1	1
	Pp01G001030	0.569	0	0	0	0	0	0	1	1
	Pp01G001040	7.238	68.162	60.4277	60.2924	61.6294	-0.171091	0.0311324	1	1
	Pp01G001050	4.53	15.5728	17.8627	18.1737	19.0231	0.186718	0.0625384	0.586663	1
	Pp01G001060	4.437	16.0219	4.79687	3.49764	5.87569	-1.55404	0.612336	0.0237388	0.319702
	Pp01G001070	0.641	17.3846	4.29688	7.36041	7.73374	-1.79528	0.0630254	0.0459589	1
	Pp01G001080	2.125	9.21027	3.00893	15.1793	10.418	-1.34873	-0.502839	0.135235	0.121998
	Pp01G001090	2.955	3.79442	2.00767	1.93816	3.31454	-0.672711	0.554295	0.960029	0.389676
	Pp01G001100	3.186	41.3195	18.9972	23.3754	25.5894	-1.08152	0.125426	0.377302	1
	Pp01G001110	3.759	0.0357584	0	0.0285253	0.716008	-0.0506875	0.738479	0.455178	1.17e-07
	Pp01G001120	3.406	0	0	0	0	0	0	1	1
	Pp01G001130	3.204	0.147163	0.0258695	0.0168606	0.0105796	-0.161224	-0.00893895	0.571097	1
	Pp01G001140	3.753	4.49657	5.789	3.2126	6.96075	0.304668	0.918195	0.918936	0.121201
	Pp01G001150	3.823	0	0	0	0	0	0	1	1
	Pp01G001160	11.009	0.806447	0.474971	0.442178	0.402441	-0.292469	-0.0403089	1	1
	Pp01G001170	3.855	0.637944	0.0312097	0.0280266	0.0369446	-0.667549	0.0124611	0.000459113	1
	Pp01G001180	0.799	0	0.100189	0.0213314	0.194478	0.137752	0.22593	0.726104	0.872123
	Pp01G001190	4.511	20.7351	21.5833	7.89721	8.63157	0.0552344	0.114418	1	1
	Pp01G001200	3.702	8.93142	4.65975	5.30714	8.03205	-0.811261	0.518068	0.665893	0.323303
	Pp01G001210	8.546	18.5318	18.1675	18.4782	22.3844	-0.0271657	0.263683	1	0.972493
	Pp01G001220	2.586	59.0119	40.1288	47.6874	51.627	-0.5451	0.112254	1	1
	Pp01G001230	1.956	3.95253	1.76059	1.16876	0.894298	-0.843187	-0.195206	0.724846	1
	Pp01G001240	2.002	323.524	144.326	146.457	226.525	-1.15903	0.625724	0.250385	0.00930719
	Pp01G001250	8.633	7.87212	10.7126	6.98647	7.0353	0.400714	0.00879266	0.43613	1
	Pp01G001260	3.565	110.31	116.837	112.797	116.16	0.0822135	0.0420196	0.862262	1
	Pp01G001270	1.028	3.59775	1.72678	2.80313	3.12586	-0.753732	0.117507	0.82227	1
	Pp01G001280	0.443	64.8729	45.1629	63.3883	70.5918	-0.512949	0.152997	1	1
	Pp01G001290	4.261	39.397	50.0954	49.29	73.3673	0.338946	0.564397	0.524771	0.0383758
	Pp01G001300	10.292	25.035	24.4467	23.4151	25.5162	-0.0329775	0.119096	1	1
	Pp01G001310	0.449	222.63	176.625	191.33	204.362	-0.332273	0.0945868	1	1
	Pp01G001320	0.545	101.74	105.099	103.215	87.7148	0.0464081	-0.23231	0.952404	0.319494
	Pp01G001330	3.634	0	0	0	0.00466387	0	0.0067129	1	1
	Pp01G001340	0.683	0	0	0	0.0280052	0	0.0398476	1	1
	Pp01G001350	1.407	0	0.0114357	0	0	0.0164045	0	1	1
	Pp01G001360	1.976	33.0618	29.0879	34.7828	32.3069	-0.178974	-0.103445	1	0.801275
	Pp01G001370	2.419	3.92205	2.25066	3.28818	4.19739	-0.598526	0.277422	1	1
	Pp01G001380	0.672	0	0	0.0253628	0	0	-0.0361345	1	1
	Pp01G001390	4.236	18.6442	19.9923	20.9056	22.1222	0.0957607	0.0779772	0.834004	1
	Pp01G001400	0.707	71.8746	66.2789	58.0036	55.0777	-0.115261	-0.0733758	1	1
	Pp01G001410	3.538	10.4144	6.17761	5.12008	5.73256	-0.669278	0.137604	0.951117	1
	Pp01G001420	1.898	11.9131	6.01728	8.14732	6.10119	-0.879857	-0.36529	0.819262	0.365122
	Pp01G001430	1.774	0.687479	0.389649	0.340576	0.330896	-0.280149	-0.010455	1	1
	Pp01G001440	0.368	1142.14	1743.69	1237.59	964.376	0.609966	-0.359533	0.128296	0.0583812
	Pp01G001450	3.699	8.68492	9.6431	9.63977	11.0362	0.136105	0.177908	0.82332	1
	Pp01G001460	1.196	329.613	315.426	393.081	310.973	-0.0632749	-0.337073	1	0.0132386
	Pp01G001470	0.756	0	0	0.0238746	0	0	-0.034039	1	1
	Pp01G001480	0.524	0	0	0	0	0	0	1	1
	Pp01G001490	1.727	1.62162	1.34658	2.61914	11.1881	-0.1599	1.75175	1	0.000812879
	Pp01G001500	0.785	48.5874	16.5153	40.3636	164.302	-1.50136	1.99867	0.0606647	9.85e-07
	Pp01G001510	4.641	13.6427	10.8859	12.2777	17.2412	-0.300922	0.458193	1	0.176426
	Pp01G001520	0.716	0	0	1.64589	1.89335	0	0.128989	1	1
	Pp01G001530	1.054	0	0	0.538201	0.214198	0	-0.34124	1	0.615736
	Pp01G001540	0.691	0	0	0	0	0	0	1	1
	Pp01G001550	0.841	0.658504	0.790284	0.996753	0.103707	0.110306	-0.855299	1	0.0120089
	Pp01G001560	4.52	15.8577	7.11926	9.61564	11.6398	-1.05399	0.251782	0.303898	1
	Pp01G001570	3.216	73.7515	59.221	65.9903	73.4	-0.311836	0.151351	1	1
	Pp01G001580	0.575	0.0308426	0	0	0	-0.0438241	0	1	1
	Pp01G001590	0.589	0	0	0	0	0	0	1	1
	Pp01G001600	2.349	0	0	0	0	0	0	1	1
	Pp01G001610	1.224	0	0	0	0	0	0	1	1
	Pp01G001620	3.146	1.44323	1.2529	0.935331	0.631453	-0.117007	-0.246423	1	0.697683
	Pp01G001630	0.791	0	0	0	0	0	0	1	1
	Pp01G001640	0.377	0	0	0	0	0	0	1	1
	Pp01G001650	2.637	0	0	0	0	0	0	1	1
	Pp01G001660	0.651	0	0.0785013	0	0	0.109028	0	1	1
	Pp01G001670	1.046	0	0	0	0	0	0	1	1
	Pp01G001680	2.906	0.228588	0.282879	0.107538	0.21009	0.0623838	0.127759	1	1
	Pp01G001690	0.362	0	0	0	0	0	0	1	1
	Pp01G001700	1.028	0	0	0.0663184	0	0	-0.0926382	1	0.897272
	Pp01G001710	4.681	1.72772	0.458568	0.424093	0.610019	-0.903144	0.177034	0.0900272	1
	Pp01G001720	14.727	4.09461	3.22333	3.39648	3.70377	-0.270593	0.09747	1	1
	Pp01G001730	1.212	0.249446	0.466053	0.501779	0.299189	0.230649	-0.209061	0.656655	1
	Pp01G001740	3.115	426.901	737.501	434.897	392.453	0.787323	-0.147794	0.0385772	0.498416
	Pp01G001750	6.661	4.37573	5.9028	4.98552	6.39169	0.360721	0.304427	0.42097	0.878967
	Pp01G001760	5.146	5.49868	0.68953	0.112276	0.0706017	-1.94352	-0.0550935	0.0805384	1
	Pp01G001770	1.452	0	0	0	0	0	0	1	1
	Pp01G001780	1.588	0	0	0	0	0	0	1	1
	Pp01G001790	2.356	0.423785	0.83846	0.474182	0.216555	0.368767	-0.277113	0.409584	0.260077
	Pp01G001800	9.255	9.91345	14.6	5.4532	5.57082	0.515436	0.0260582	0.778678	1
	Pp01G001810	2.658	222.227	125.478	127.13	258.053	-0.819622	1.01564	0.850275	7.16e-06
	Pp01G001820	1.127	0	0	0	0	0	0	1	1
	Pp01G001830	2.44	28.8941	35.5744	32.0659	37.5583	0.290974	0.221698	0.500554	1
	Pp01G001840	4.53	13.7443	10.3623	11.005	13.7778	-0.3759	0.299801	1	0.905657
	Pp01G001850	0.524	0.489966	0.77557	0.307845	1.2562	0.253003	0.786701	1	0.242275
	Pp01G001860	0.416	1.23478	0.533951	0.723086	1.70546	-0.542882	0.650877	1	1
	Pp01G001870	0.488	2.06708	1.25243	2.70334	3.71766	-0.445384	0.349243	1	1
	Pp01G001880	4.65	0.737448	0.120342	0.0482844	0.116432	-0.633031	0.0908656	0.108031	0.821747
	Pp01G001890	2.525	0.0672743	0.0750585	0.0487429	0.0966781	0.0104842	0.0644791	1	1
	Pp01G001900	1.028	0.184197	0.178459	0.0701075	0.070187	-0.00700829	0.00010712	1	1
	Pp01G001910	2.509	6.25971	9.69202	7.24813	5.09401	0.55855	-0.436676	0.646104	0.223721
	Pp01G001920	3.678	5.55447	0.815822	0.814071	0.939879	-1.85186	0.096736	0.000169572	1
	Pp01G001930	1.484	0.151646	0	0	0	-0.203698	0	0.288781	1
	Pp01G001940	1.343	0.324639	0	0	0	-0.405599	0	0.0252096	1
	Pp01G001950	1.707	1.26526	0.996345	1.1172	0.933892	-0.182318	-0.130651	1	1
	Pp01G001960	3.439	10.1272	8.39274	7.54733	8.72398	-0.244472	0.186072	1	1
	Pp01G001970	1.214	0.192934	0.20249	0.17841	0.163763	0.0115112	-0.0180442	1	1
	Pp01G001980	4.893	6.74251	6.91982	6.5627	6.0042	0.0326666	-0.110681	1	0.893508
	Pp01G001990	1.963	84.285	83.7792	85.2036	77.4363	-0.00858187	-0.136226	1	0.4921
	Pp01G002000	2.802	567.756	707.26	786.182	684.795	0.31647	-0.198921	0.567379	0.216396
	Pp01G002010	2.333	1.69521	1.42963	1.53136	1.36639	-0.149664	-0.0972234	1	1
	Pp01G002020	7.622	11.4174	12.7048	8.61989	7.68311	0.14232	-0.147809	1	0.44358
	Pp07G012420	2.619	0	0.32365	0.342635	46.5733	0.404522	5.14701	0.000528894	3.24e-27
	Pp01G002040	1.041	0	13.2615	0	0	3.83405	0	0.00545516	1
	Pp01G002050	0.642	0	8.74487	0	0	3.28464	0	0.00622279	1
	Pp01G002060	0.929	0.0169855	0.259366	0	0	0.308399	0	0.455496	1
	Pp01G002070	0.871	2.75036	7.65592	12.7339	19.5362	1.20666	0.580428	0.325409	1
	Pp01G002080	2.55	20.2282	13.9856	17.8923	18.3595	-0.502405	0.0352475	1	1
	Pp01G002090	2.391	0.173257	0.191322	0.209079	0.161324	0.0220444	-0.0581379	1	1
	Pp01G002100	1.913	0	0	0	0.0101534	0	0.0145744	1	1
	Pp01G002110	3.12	67.6554	69.0116	65.6309	70.2366	0.0282194	0.0964267	0.951117	1
	Pp01G002120	3.204	0.331611	0.0646782	0.133061	0.194539	-0.322756	0.0762277	0.270238	1
	Pp01G002130	2.476	142.393	130.4	159.563	174.124	-0.126014	0.12524	1	1
	Pp01G002140	3.003	4.33875	1.11077	0.949337	1.30474	-1.33873	0.241623	0.0523727	1
	Pp01G002150	9.793	12.2267	10.1774	11.3053	15.769	-0.242862	0.446524	1	0.174716
	Pp01G002160	1.318	0	0	0	0	0	0	1	1
	Pp01G002170	8.865	3.81653	1.64054	2.504	4.06317	-0.867163	0.531037	0.362913	0.124626
	Pp01G002180	3.927	59.0816	77.2505	69.0196	267.451	0.381176	1.93883	0.754024	5.66e-25
	Pp01G002190	20.977	0.836319	0.306131	0.415786	0.488554	-0.491516	0.0723087	0.544555	1
	Pp01G002200	2.675	3.55582	0.871178	1.73773	2.18687	-1.28377	0.219159	0.131785	1
	Pp01G002210	3.294	0	0	0.0206968	0.0102905	0	-0.0147841	1	1
	Pp01G002220	2.386	0.573107	0.0740114	0.51619	2.62932	-0.550608	1.25925	0.146169	0.00218798
	Pp01G002230	3.396	63.1475	38.2958	56.9305	52.1406	-0.707019	-0.124507	0.960029	0.478805
	Pp01G002240	3.276	157.008	91.0636	112.442	86.7365	-0.779294	-0.370701	0.950955	0.0256251
	Pp01G002250	0.57	0.124453	0.0310638	0.0316652	0.136305	-0.125089	0.139376	1	1
	Pp01G002260	3.89	16.7669	17.4565	16.1228	16.3054	0.0549404	0.0153028	0.931132	1
	Pp01G002270	2.608	32.9647	37.1196	35.0227	39.4114	0.166499	0.165855	0.653183	1
	Pp01G002280	4.339	56.971	39.7776	44.511	48.8066	-0.507555	0.130121	1	1
	Pp01G002290	10.22	0.0236462	0.00944839	0.00352595	0.0244964	-0.0201501	0.029837	1	0.384629
	Pp01G002300	2.397	4.70886	2.03051	2.71739	2.65977	-0.913644	-0.0225402	0.529008	1
	Pp01G002310	0.272	34.3936	23.613	21.9471	22.5334	-0.524071	0.0363977	1	1
	Pp01G002320	3.087	33.8459	37.8857	41.1357	35.1128	0.158249	-0.222531	0.711297	0.176508
	Pp01G002330	5.599	4.89169	3.79234	5.3909	3.11043	-0.297952	-0.636729	1	0.0259197
	Pp01G002340	3.271	0	0	0	0	0	0	1	1
	Pp01G002350	1.246	0	0	0	0	0	0	1	1
	Pp01G002360	0.332	0	0	0	0	0	0	1	1
	Pp01G002370	3.123	27.736	25.7037	26.1859	26.365	-0.105822	0.0094719	1	1
	Pp01G002380	3.265	0	0	2.58472	0.106728	0	-1.69556	1	1.01e-14
	Pp01G002390	1.466	0	0	0	0	0	0	1	1
	Pp01G002400	5.187	0.234295	0.0356799	0.725303	0.853963	-0.253109	0.103762	0.192147	1
	Pp01G002410	1.041	246.945	259.33	240.822	212.597	0.0703234	-0.179054	0.914352	0.398611
	Pp01G002420	0.614	0.144418	0.0786155	0	0	-0.0854332	0	1	1
	Pp01G002430	0.596	2.40014	1.35882	0.893539	0.638886	-0.527524	-0.208369	1	1
	Pp01G002440	3.422	5.70568	2.31746	0.348513	0.347168	-1.01531	-0.00143904	0.406914	1
	Pp01G002450	1.439	0	0	0	0	0	0	1	1
	Pp01G002460	1.304	24.7789	8.01096	18.7769	38.7394	-1.51644	1.00675	0.0450936	0.00240838
	Pp01G002470	2.6	8.39623	3.81303	5.31307	6.37932	-0.965138	0.225147	0.554471	1
	Pp01G002480	5.657	0.00250736	0	0	0	-0.00361283	0	1	1
	Pp01G002490	1.229	0	0	0	0	0	0	1	1
	Pp01G002500	7.837	23.7408	16.6379	20.92	24.3297	-0.488213	0.208583	1	1
	Pp01G002510	1.712	4.70094	1.5237	1.89126	0.96231	-1.17566	-0.559146	0.254519	0.225458
	Pp01G002520	4.372	8.79405	1.95484	14.4086	15.5122	-1.72882	0.0998002	0.00126723	1
	Pp01G002530	11.264	3.2307	1.17948	1.66617	2.30601	-0.956911	0.310325	0.300095	0.748068
	Pp01G002540	4.663	14.1824	15.5125	14.8919	16.2663	0.121153	0.119665	0.720824	1
	Pp01G002550	9.668	4.34519	3.99646	3.72793	4.32426	-0.0973345	0.171374	1	1
	Pp01G002560	1.112	7.20693	2.69002	2.8038	3.61711	-1.15321	0.27955	0.37631	1
	Pp01G002570	1.55	2.55979	5.54783	4.1406	4.8921	0.879225	0.196846	0.824209	1
	Pp01G002580	2.223	0.13854	0.698099	0.137122	0.136472	0.576736	-0.000823781	0.478929	1
	Pp01G002590	2.095	5.05708	5.05213	3.32953	5.15046	-0.00117986	0.506484	1	0.515048
	Pp01G002600	0.844	0.0210124	0	0	0	-0.0300004	0	1	1
	Pp01G002610	5.132	24.1713	37.877	29.363	41.0341	0.627137	0.469244	0.227141	0.172568
	Pp01G002620	3.345	33.2156	27.6408	28.2922	29.4363	-0.256585	0.0552754	1	1
	Pp01G002630	4.855	0	0	0.0222279	0.00698188	0	-0.0216792	1	1
	Pp01G002640	3.182	10.848	12.6188	11.0198	13.529	0.200959	0.273527	0.746737	1
	Pp01G002650	1.019	0	0	0	0	0	0	1	1
	Pp01G002660	1.697	0	0	0	0	0	0	1	1
	Pp01G002670	3.02	0.0422706	0	0	0	-0.0597299	0	0.662793	1
	Pp01G002680	3.206	0	0	0	0	0	0	1	1
	Pp01G002690	4.888	1.4397	0.137467	0.216246	0.103102	-1.10088	-0.140869	0.00397792	0.836804
	Pp01G002700	2.733	0	0	0	0	0	0	1	1
	Pp01G002710	2.735	0	0	0	0	0	0	1	1
	Pp01G002720	1.613	0	0	0	0	0	0	1	1
	Pp01G002730	1.004	0	0	0	0	0	0	1	1
	Pp01G002740	1.27	0	0	0	0	0	0	1	1
	Pp01G002750	1.043	0	0	0	0	0	0	1	1
	Pp01G002760	0.617	0	0	0.0292531	0.0274692	0	-0.00250263	1	1
	Pp01G002770	3.916	0	0	0	0.00928806	0	0.013338	1	1
	Pp01G002780	0.866	0	0	0	0	0	0	1	1
	Pp01G002790	0.485	0	0	0	0	0	0	1	1
	Pp01G002800	3.868	0	0	0.00464997	0	0	-0.00669294	1	1
	Pp01G002810	3.128	0	0	0	0	0	0	1	1
	Pp01G002820	0.945	0	0	0	0	0	0	1	1
	Pp01G002830	0.392	0	0	0	0.0495498	0	0.0697706	1	1
	Pp01G002840	0.867	0	0	0	0	0	0	1	1
	Pp01G002850	1.454	0.0434101	0	0	0	-0.0613062	0	0.960029	1
	Pp01G002860	1.155	1.62334	0.682703	1.14034	0.972888	-0.640625	-0.117531	0.888536	1
	Pp01G002870	3.215	25.8212	17.4767	18.9545	17.2908	-0.537667	-0.125599	1	0.62471
	Pp01G002880	2.275	6.39437	8.15012	4.97939	5.04724	0.307364	0.01628	0.92448	1
	Pp01G002890	5.592	24.7356	12.4266	12.8016	12.796	-0.938669	-0.000587962	0.470169	1
	Pp01G002900	0.975	0	0	0	0.0695324	0	0.0969801	1	0.899735
	Pp01G002910	1.96	0.176939	0.0242209	0.425983	1.31433	-0.200513	0.69864	0.729447	0.296144
	Pp01G002920	2.075	152.771	109.334	101.52	184.576	-0.478906	0.856099	1	0.000456278
	Pp01G002930	4.08	1.9873	0.867751	0.667284	0.757658	-0.677541	0.0761545	0.624959	1
	Pp01G002940	7.977	5.89289	6.76358	11.3287	10.1496	0.171612	-0.145031	0.840292	0.547274
	Pp01G002950	3.7	83.8702	62.1349	54.4626	47.3543	-0.426821	-0.197873	1	0.25569
	Pp01G002960	4.015	0.0078603	0	0	0	-0.0112957	0	1	1
	Pp01G002970	4.162	28.2398	15.554	11.0465	12.0457	-0.820752	0.114963	0.696372	1
	Pp01G002980	1.493	38.3042	9.04863	3.37331	3.34303	-1.96768	-0.0100238	0.0404914	1
	Pp01G002990	4.779	159.018	177.985	196.181	167.901	0.161608	-0.223343	0.688645	0.170717
	Pp01G003000	2.029	15.8065	16.2978	14.1746	15.9987	0.0415682	0.163763	1	1
	Pp01G003010	0.646	0.0219569	0.0491974	0	0.0296093	0.0379518	0.0420969	1	1
	Pp01G003020	7.078	10.4234	12.0706	11.8066	13.7236	0.194336	0.201242	0.739405	1
	Pp01G003030	1.691	0.00933149	0.0197504	0.09517	0.0452456	0.014816	-0.0673129	1	1
	Pp01G003040	0.404	0.0877946	0	0	0.0839035	-0.121406	0.116236	1	1
	Pp01G003050	0.638	0	0	0	0	0	0	1	1
	Pp01G003060	1.59	0	0	0	0	0	0	1	1
	Pp01G003070	1.271	0.606305	0.259563	0.390599	0.665596	-0.350823	0.260332	0.836906	1
	Pp01G003080	0.329	1.15983	0.738498	1.517	2.07369	-0.313079	0.288268	1	1
	Pp01G003090	0.33	0	0.0487575	1.3388	1.64846	0.0686811	0.17939	1	1
	Pp01G003100	0.46	0	0	0	0	0	0	1	1
	Pp01G003110	2.431	2.03089	0.859392	4.44018	20.3788	-0.704913	1.97446	0.888571	0.00352407
	Pp01G003120	1.652	6.86467	8.00355	6.99601	6.90211	0.195108	-0.017043	0.864008	1
	Pp01G003130	0.313	3.08119	1.43847	3.40308	11.719	-0.743015	1.53039	1	0.0718391
	Pp01G003140	1.406	0.21138	0.034048	0.369285	6.92409	-0.228348	2.53282	0.472138	1.38e-06
	Pp01G003150	0.365	0	0	0	0	0	0	1	1
	Pp01G003160	0.206	0	0	0	0	0	0	1	1
	Pp01G003170	1.483	0	0	0	0	0	0	1	1
	Pp01G003180	0.206	2.23778	0.705004	1.65832	18.9418	-0.92523	2.90721	0.90311	7.71e-05
	Pp01G003190	10.688	30.8914	25.0439	24.775	28.5973	-0.292219	0.199493	1	1
	Pp01G003200	9.073	2.93566	2.81433	2.48467	3.04194	-0.0451747	0.214027	1	1
	Pp01G003210	2.731	1.91079	0.699638	0.521175	0.976938	-0.776184	0.378081	0.361711	0.883404
	Pp01G003220	7.079	0.284241	1.19485	0.542019	8.2741	0.773203	2.58839	0.274841	1.49e-12
	Pp01G003230	1.688	0	0	0.0639316	0.0460273	0	-0.0244849	1	1
	Pp01G003240	4.293	0.00826206	0.0074031	0.0454275	1.60711	-0.00122958	1.31836	1	4.3e-09
	Pp01G003250	1.388	0.012777	0	0	0	-0.0183166	0	1	1
	Pp01G003260	0.698	0	0	0	0	0	0	1	1
	Pp01G003270	0.581	0	0	0	0	0	0	1	1
	Pp01G003280	4.36	44.8243	69.4453	74.113	120.393	0.620392	0.692552	0.154559	0.0437196
	Pp01G003290	0.857	0	0	0	0	0	0	1	1
	Pp01G003300	2.735	2.93435	3.62674	3.16888	3.05917	0.233869	-0.0384736	0.809614	1
	Pp01G003310	1.963	0	0	0	0	0	0	1	1
	Pp01G003320	1.41	0	0	0	0	0	0	1	1
	Pp01G003330	3.328	16.1852	18.621	14.8383	19.6579	0.191235	0.38327	0.809494	0.495539
	Pp01G003340	0.332	162.927	231.334	237.633	239.961	0.503151	0.0140054	0.238731	1
	Pp01G003350	6.599	4.98528	1.85385	1.65582	1.83188	-1.06851	0.0926041	0.172049	1
	Pp01G003360	0.716	15.5924	19.3602	17.095	21.5197	0.295231	0.315595	0.830364	1
	Pp01G003370	12.201	29.0821	24.2275	31.1139	29.4561	-0.253907	-0.076466	1	0.630332
	Pp01G003380	2.35	19.37	14.6748	18.0675	17.0036	-0.377995	-0.0828297	1	0.960367
	Pp01G003390	7.428	11.7701	7.78748	8.04958	9.28278	-0.539253	0.184307	1	1
	Pp01G003400	1.716	0	0	0	0	0	0	1	1
	Pp01G003410	2.923	0.00606723	0.0167942	0	0	0.015301	0	1	1
	Pp01G003420	1.843	16.4665	10.7865	9.29479	8.58443	-0.567456	-0.10315	1	1
	Pp01G003430	6.587	2.3651	1.73304	1.29404	1.4816	-0.300141	0.113378	1	1
	Pp01G003440	9.09	6.72882	4.34478	7.79443	11.8766	-0.532117	0.550087	1	0.119201
	Pp01G003450	1.669	20.2129	16.7634	11.9913	19.2834	-0.256028	0.642758	1	0.173816
	Pp01G003460	2.598	20.4283	13.1229	13.2089	12.618	-0.60148	-0.0612791	1	1
	Pp01G003470	1.584	6.89103	7.18755	8.24696	10.205	0.0532174	0.277097	1	1
	Pp01G003480	4.323	0.825931	0.445554	0.497796	0.177887	-0.33701	-0.34664	1	0.25479
	Pp01G003490	2.297	46.1223	49.1697	49.8506	54.0633	0.0904055	0.114827	0.832182	1
	Pp01G003500	4.165	59.0811	48.5726	50.5186	46.5339	-0.277367	-0.116136	1	0.54685
	Pp01G003510	1.088	1.63626	0.645388	0.501792	1.37444	-0.680066	0.660905	0.950634	0.161904
	Pp01G003520	0.395	0.360444	2.40585	2.22807	21.8618	1.32394	2.82419	0.0722501	4.74e-05
	Pp01G003530	0.449	0.118493	0	0	0.118095	-0.161557	0.161043	1	1
	Pp01G003540	0.566	1.59325	1.18998	1.39737	16.4266	-0.243839	2.86177	1	1.05e-07
	Pp01G003550	0.185	0	0	0	0	0	0	1	1
	Pp01G003560	2.117	0	0	0	0	0	0	1	1
	Pp01G003570	0.578	59.9711	42.5983	168.553	190.651	-0.483852	0.176747	1	1
	Pp01G003580	1.337	73.7918	80.6743	80.2196	58.0761	0.127003	-0.459254	1	1
	Pp01G003590	0.317	94.3315	1146.06	464.683	474.227	3.58884	0.0292691	4.29e-10	1
	Pp01G003600	3.706	0.25601	0.0481938	0.0432217	0.0364481	-0.260943	-0.0093978	0.448147	1
	Pp01G003610	3.316	51.1222	54.2144	52.7562	52.5391	0.0831452	-0.00583865	0.829341	1
	Pp01G003620	0.377	0	0	0	0.0507363	0	0.0714006	1	1
	Pp01G003630	3.759	2.96098	0.477709	1.18191	1.20832	-1.42249	0.0173586	0.174095	1
	Pp01G003640	3.599	2.61398	1.95058	3.58863	4.46191	-0.292592	0.251341	1	1
	Pp01G003650	1.324	11.5243	0.484993	0.456471	0.606381	-3.0762	0.141337	0.00039873	1
	Pp01G003660	4.738	46.3116	42.0107	50.3232	63.178	-0.137498	0.322467	1	0.621216
	Pp01G003670	1.365	171.34	130.801	175.336	181.218	-0.386893	0.0473437	1	1
	Pp01G003680	0.896	841.433	391.214	369.691	621.356	-1.10292	0.747525	0.271047	0.000282017
	Pp01G003690	2.22	2.03901	0.162396	0.607249	1.21847	-1.3865	0.464972	0.00767349	1
	Pp01G003700	1.352	0	0	0	0	0	0	1	1
	Pp01G003710	0.845	0	0	0	0	0	0	1	1
	Pp01G003720	1.531	0	0	0	0	0	0	1	1
	Pp01G003730	2.807	616.613	414.016	549.764	617.21	-0.573535	0.166662	1	1
	Pp01G003740	4.932	3.73594	3.4214	3.45034	3.55458	-0.0991494	0.0334029	1	1
	Pp01G003750	0.674	2.94651	0.466191	0.46515	0.296006	-1.42851	-0.176975	0.0262573	1
	Pp01G003760	4.6	0.821915	0.956564	3.27408	6.52939	0.102867	0.816918	1	0.141777
	Pp01G003770	0.404	0	0.0876554	0.129052	0	0.121222	-0.175111	1	1
	Pp01G003780	0.551	0	0	0	0	0	0	1	1
	Pp01G003790	1.152	0	0	0	0	0	0	1	1
	Pp01G003800	4.358	10.4842	8.71918	10.9556	12.1693	-0.240749	0.139492	1	1
	Pp01G003810	7.059	0.490117	0.72448	0.370604	0.546158	0.210735	0.173875	0.869139	0.961275
	Pp01G003820	5.435	54.1404	66.0069	57.6551	60.647	0.2812	0.0717752	0.544555	1
	Pp01G003830	0.626	0	0	0	0	0	0	1	1
	Pp01G003840	0.969	0	0	0	0	0	0	1	1
	Pp01G003850	5.136	15.667	11.5494	5.39386	5.80924	-0.409376	0.0908067	1	1
	Pp01G003860	6.604	31.1895	20.2138	19.5189	17.7722	-0.601582	-0.128358	1	0.48114
	Pp01G003870	7.93	59.7096	74.8578	65.7988	67.5414	0.321374	0.0371533	0.50465	1
	Pp01G003880	1.079	0	0	0	0.0180014	0	0.0257396	1	1
	Pp01G003890	0.62	0	0	0	0	0	0	1	1
	Pp01G003900	0.662	0	0	0	0	0	0	1	1
	Pp01G003910	1.339	0	0	0	0	0	0	1	1
	Pp01G003920	8.649	12.457	9.73946	8.77191	9.58332	-0.325433	0.115079	1	1
	Pp01G003930	2.066	5.7696	5.49805	6.75033	6.80921	-0.0590626	0.0109178	1	1
	Pp01G003940	3.978	0.577826	0.146858	0.281486	0.440501	-0.460252	0.168753	0.486962	0.930877
	Pp01G003950	4.507	1.70575	0.396538	0.93001	0.969632	-0.954172	0.0293176	0.119263	1
	Pp01G003960	2.159	193.05	95.4465	85.1937	148.474	-1.00863	0.794235	0.544555	0.00054315
	Pp01G003970	1.55	5.76149	4.7327	4.48208	5.80175	-0.238127	0.311182	1	1
	Pp01G003980	3.122	69.1551	90.9738	99.1515	102.229	0.390673	0.0436646	0.288494	1
	Pp01G003990	0.704	0	0	0	0.0240746	0	0.0343208	1	1
	Pp01G004000	0.473	0.314128	0.441534	0.110092	0.202194	0.133499	0.11499	1	1
	Pp01G004010	1.112	0	0.108196	0.0323491	0.120045	0.148213	0.117625	0.384686	1
	Pp01G004020	0.89	4.21526	2.69358	4.39946	4.63622	-0.49772	0.0619112	1	1
	Pp01G004030	4.094	0.882019	0.227103	0.201341	0.243981	-0.617025	0.0503192	0.202216	1
	Pp01G004040	2.731	58.3171	71.9583	75.1969	72.8434	0.298624	-0.0452643	0.433811	0.9242
	Pp01G004050	4.257	13.9673	4.32854	0.338635	0.513882	-1.49	0.17749	0.609988	1
	Pp01G004060	5.752	0	0	0	0.00332538	0	0.00478955	1	1
	Pp01G004070	7.96	0.825105	1.3877	0.713934	0.687846	0.387645	-0.0221284	0.355898	1
	Pp01G004080	3.833	0	0	0	0	0	0	1	1
	Pp01G004090	1.221	2.32651	9.27082	6.19851	2.81633	1.62647	-0.91551	0.400737	0.47332
	Pp01G004100	8.709	0.00995525	0.0486966	0.0894713	0.0265842	0.054306	-0.0857762	0.572526	0.111
	Pp01G004110	0.923	0	0	0	0	0	0	1	1
	Pp01G004120	0.956	0	0	0	0	0	0	1	1
	Pp01G004130	1.458	0	0	0	0	0	0	1	1
	Pp01G004140	1.194	0.399351	0.133107	0.16123	0.0304623	-0.304473	-0.172362	1	0.555867
	Pp01G004150	3.7	0	0.0471951	0.00487815	0.00458068	0.0665302	-0.000427146	0.311372	1
	Pp01G004160	0.897	0.246086	0.0372329	0.0190009	0	-0.264664	-0.0271553	0.804838	1
	Pp01G004170	1.467	0	0	0	0	0	0	1	1
	Pp01G004180	4.081	8.29821	6.96504	4.87178	8.94995	-0.223271	0.760891	1	0.0166815
	Pp01G004190	2.002	0	0	0	0	0	0	1	1
	Pp01G004200	0.44	0	0	0	0	0	0	1	1
	Pp01G004210	2.953	16.6317	29.2155	21.5128	30.2823	0.777116	0.474599	0.0381646	0.212922
	Pp01G004220	0.266	69.3276	259.278	149.31	204.264	1.88789	0.449543	0.00510956	0.863008
	Pp01G004230	1.211	0	0	7.78458	0.202223	0	-2.86927	1	3.8e-20
	Pp01G004240	0.47	0	0	0	0	0	0	1	1
	Pp01G004250	5.278	21.2341	16.1529	22.6973	23.8806	-0.37432	0.070295	1	1
	Pp01G004260	1.994	46.7209	39.2051	36.9969	61.831	-0.247243	0.725595	1	0.00230325
	Pp01G004270	3.974	0.0187396	0.00394855	0	0	-0.0211	0	1	1
	Pp01G004280	2.11	0	0.00762558	0	0.0184109	0.0109596	0.0263198	1	1
	Pp01G004290	1.24	84.2827	72.1282	69.8389	59.0833	-0.221825	-0.237578	1	0.250816
	Pp01G004300	10.407	5.0398	4.56969	4.0988	4.80381	-0.116902	0.186844	1	1
	Pp01G004310	2.888	211.711	127.815	149.574	138.664	-0.723597	-0.108506	1	0.547818
	Pp01G004320	0.677	1.47482	0.621672	1.03503	1.69521	-0.609842	0.405349	0.834057	1
	Pp01G004330	2.419	98.9682	99.0126	136.523	145.69	0.000639512	0.0931022	0.996045	1
	Pp01G004340	4.281	0.0846953	0.0259369	0.187806	1.7365	-0.0803478	1.20403	1	0.000342401
	Pp01G004350	0.473	0.312644	0.0340168	0.0360334	0.14856	-0.344217	0.148756	0.74736	1
	Pp01G004360	1.382	0.102761	0.364427	0.139751	0.0692026	0.307175	-0.0921832	0.95512	1
	Pp01G004370	9.336	6.95709	5.93155	17.9795	6.8511	-0.199064	-1.27347	1	9.93e-13
	Pp01G004380	3.905	99.4696	76.0631	83.7944	102.268	-0.382647	0.284358	1	0.868109
	Pp01G004390	1.389	2.22324	0.104255	0.379471	0.0661423	-1.54544	-0.371715	0.00579375	0.0435521
	Pp01G004400	0.236	38.6576	47.0305	43.9745	49.7931	0.276355	0.175527	0.826353	1
	Pp01G004410	4.799	0.0921836	0.0937994	0.0683171	0.0323008	0.00213273	-0.0494766	1	1
	Pp01G004420	0.866	1.80068	1.18833	1.0578	0.952052	-0.355946	-0.0761125	1	1
	Pp01G004430	2.713	3.96798	2.13616	2.81705	2.90004	-0.663659	0.0310319	0.940901	1
	Pp01G004440	2.906	0.254372	0.260851	1.1482	3.81043	0.00743223	1.16304	1	0.0354705
	Pp01G004450	3.276	61.7864	63.9635	57.4787	67.5006	0.0491781	0.228206	0.875401	1
	Pp01G004460	0.64	0.182849	0.0251406	0	0.119547	-0.206444	0.162916	0.8966	0.897272
	Pp01G004470	4.599	1.24463	1.0579	0.74319	0.837753	-0.125305	0.0762125	1	1
	Pp01G004480	1.429	0.0110424	0.0729346	0.0980985	0.346493	0.0857186	0.294199	0.875087	0.260499
	Pp01G004490	1.259	0.0140862	0	0	0.160666	-0.0201803	0.214953	1	0.0755855
	Pp01G004500	2.551	345.216	167.219	175.738	287.899	-1.04133	0.708952	0.420387	0.00102401
	Pp01G004510	5.308	0	0	0	0	0	0	1	1
	Pp01G004520	5.507	17.523	17.2887	17.7183	20.8592	-0.018365	0.223789	1	1
	Pp01G004530	4.906	1.84989	1.84785	2.03867	1.788	-0.00103293	-0.12421	1	1
	Pp01G004540	7.37	40.2822	26.5987	30.5255	37.7037	-0.580923	0.295949	1	0.767508
	Pp01G004550	3.412	16.0193	24.7135	18.9959	19.1528	0.595359	0.0112731	0.132011	1
	Pp01G004560	4.772	1.81758	1.33878	0.432981	0.600822	-0.268703	0.159793	1	1
	Pp01G004570	0.293	59.8483	21.9768	16.7667	43.5853	-1.40504	1.32739	0.464676	0.00747527
	Pp01G004580	0.719	0	0	0	0	0	0	1	1
	Pp01G004590	2.26	0	0	0	0	0	0	1	1
	Pp01G004600	0.551	0	0	0	0	0	0	1	1
	Pp01G004610	3.597	0.144197	0.230777	0.150749	0.161736	0.105234	0.013709	0.896841	1
	Pp01G004620	4.589	1.27369	0.880528	0.949769	1.10754	-0.273898	0.112258	1	1
	Pp01G004630	1.551	16.7194	12.074	13.207	12.2128	-0.438629	-0.104664	1	1
	Pp01G004640	3.352	1.9468	1.18669	1.47421	1.70284	-0.430398	0.127506	1	1
	Pp01G004650	1.849	23.3911	26.6722	15.7255	11.0783	0.182087	-0.469628	0.962503	0.161477
	Pp01G004660	3.025	5.30681	6.56623	6.17686	6.30661	0.262664	0.0258496	0.675597	1
	Pp01G004670	4.802	2.79475	1.71875	1.64774	1.60948	-0.481061	-0.020996	1	1
	Pp01G004680	0.602	10.7519	8.68289	8.1992	9.38674	-0.279384	0.175162	1	1
	Pp01G004690	1.727	2.17313	0.897147	1.03057	1.21827	-0.742074	0.127552	0.619885	1
	Pp01G004700	2.382	11.6404	7.03801	7.60464	6.07183	-0.653128	-0.283032	1	0.598018
	Pp01G004710	5.665	28.2912	20.8997	21.2301	26.7342	-0.419556	0.319148	1	0.69241
	Pp01G004720	3.807	27.0709	15.1172	16.33	21.1511	-0.800479	0.354107	0.651293	0.728899
	Pp01G004730	1.535	0.173604	0.102763	0.138152	0.0110414	-0.0898233	-0.170852	1	0.337477
	Pp01G004740	2.609	16.2055	11.5426	8.30524	5.77889	-0.456033	-0.456995	1	0.201251
	Pp01G004750	6.91	81.2806	55.8754	60.4335	96.1932	-0.532747	0.66183	1	0.00160911
	Pp01G004760	4.684	20.4195	18.4354	18.6661	20.0854	-0.140243	0.100535	1	1
	Pp01G004770	0.404	0	0	0	0	0	0	1	1
	Pp01G004780	2.369	0.193857	0.125675	0.236026	0.507977	-0.0848397	0.286905	1	1
	Pp01G004790	1.563	0.155317	0.0205886	0	0.0477461	-0.178887	0.0672892	0.575513	0.748717
	Pp01G004800	0.44	0.0725424	0	0	0	-0.101035	0	1	1
	Pp01G004810	4.282	0.44421	0.506217	0.291168	0.428578	0.0606491	0.145904	1	1
	Pp01G004820	4.375	0	0	0	0	0	0	1	1
	Pp01G004830	0.999	0	0	0.108403	0.0364084	0	-0.0968904	1	1
	Pp01G004840	0.939	0	0	0	0	0	0	1	1
	Pp01G004850	13.169	1.6878	0.752876	1.16561	1.34289	-0.6167	0.113519	0.553886	1
	Pp01G004860	0.608	0	0	0	0	0	0	1	1
	Pp01G004870	3.12	0	0	0	0	0	0	1	1
	Pp01G004880	8.827	10.6274	7.97452	8.73086	9.18834	-0.373616	0.0662799	1	1
	Pp01G004890	0.476	0	0	0	0	0	0	1	1
	Pp01G004900	3.81	37.3453	41.9396	48.6013	39.1317	0.163259	-0.305636	0.80984	0.0822574
	Pp01G004910	6.85	5.66957	5.38899	4.68469	4.9562	-0.0620047	0.0673119	1	1
	Pp01G004920	0.52	0	0	0	0	0	0	1	1
	Pp01G004930	1.375	249.37	336.116	285.971	156.86	0.429184	-0.862257	0.400043	0.00548214
	Pp01G004940	2.319	23.5078	19.034	20.3085	24.7141	-0.29079	0.27113	1	1
	Pp01G004950	1.087	0	0	0	0	0	0	1	1
	Pp01G004960	4.444	9.76828	8.27692	9.17822	9.96916	-0.21507	0.107968	1	1
	Pp01G004970	0.798	0.518154	0.100814	0.022618	0	-0.463747	-0.0322673	0.541796	1
	Pp01G004980	2.641	2.46024	1.20899	1.50343	1.55725	-0.647486	0.0306865	0.907917	1
	Pp01G004990	1.136	0	0.0155866	0	0	0.0223133	0	1	1
	Pp01G005000	2.634	0.782879	0.515145	0.581125	1.04061	-0.234753	0.368052	1	0.882195
	Pp01G005010	1.063	0.921259	0.325135	0.517907	0.409584	-0.535913	-0.106814	0.692617	1
	Pp01G005020	1.478	0	0	0	0.0129415	0	0.0185509	1	1
	Pp01G005030	3.18	0.313202	0.0813622	0.0431738	0.0908759	-0.280239	0.0645074	0.468947	1
	Pp01G005040	3.05	17.4931	8.43769	10.5068	14.0395	-0.970481	0.386279	0.503155	0.726805
	Pp01G005050	1.514	32.4651	23.1615	36.512	109.38	-0.469951	1.55706	1	7.65e-11
	Pp01G005060	6.944	11.2935	7.39927	8.32382	6.70006	-0.549565	-0.27605	1	0.121327
	Pp01G005070	1.615	4.38035	2.90099	2.17467	2.54138	-0.463862	0.157706	1	1
	Pp01G005080	0.438	0	0	0	0	0	0	1	1
	Pp01G005090	0.29	356.488	350.525	367.791	347.708	-0.0242656	-0.0807868	1	0.897272
	Pp01G005100	1.562	0.763713	0.820681	0.79132	0.880666	0.0458625	0.0702206	1	1
	Pp01G005110	7.39	0	0.00212335	0	0.0101384	0.0030601	0.014553	1	0.748068
	Pp01G005120	1.859	0.0848819	0.0173103	0	0.0711705	-0.0927782	0.0991881	1	0.302789
	Pp01G005130	9.619	0.0108589	0.0332889	0.00186985	0.551223	0.031662	0.630711	0.824826	3.01e-18
	Pp01G005140	7.646	17.7639	18.1425	19.3194	22.3455	0.0288261	0.200283	1	1
	Pp01G005150	3.741	163.679	213.84	235.809	188.288	0.383604	-0.323136	0.384686	0.0223206
	Pp01G005160	0.75	0	0	0	0	0	0	1	1
	Pp01G005170	0.356	0	0	0	0	0	0	1	1
	Pp01G005180	0.239	0	0	0	0	0	0	1	1
	Pp01G005190	3.89	0	0	0	0	0	0	1	1
	Pp01G005200	1.002	0	0	0	0	0	0	1	1
	Pp01G005210	0.386	0	0	0	0	0	0	1	1
	Pp01G005220	10.603	7.29821	8.29689	7.3009	7.59309	0.163948	0.0499081	0.832596	1
	Pp01G005230	1.541	0.0882616	0.0334216	0.418851	0.149141	-0.0745964	-0.304167	1	0.687698
	Pp01G005240	17.779	0.119286	0.0170186	0.0242232	0.0371086	-0.138233	0.0180368	0.0430928	1
	Pp01G005250	1.895	0	0	0	0	0	0	1	1
	Pp01G005260	1.101	4.67352	1.01594	1.76652	1.35878	-1.49279	-0.230031	0.239017	1
	Pp01G005270	1.415	0.0362181	0.0736562	0.101733	0.119625	0.0512044	0.0232417	1	1
	Pp01G005280	5.777	1.03065	0.224703	0.50106	0.362421	-0.729509	-0.13981	0.276073	0.735859
	Pp01G005290	1.285	0	0	0	0	0	0	1	1
	Pp01G005300	7.235	4.0871	2.34394	4.51571	3.44752	-0.605296	-0.310548	1	0.248852
	Pp01G005310	10.574	8.41017	9.40601	8.93034	10.3593	0.145124	0.193952	0.852622	1
	Pp01G005320	1.348	2.35114	1.53286	2.192	5.09888	-0.403889	0.934082	1	0.0365356
	Pp01G005330	1.136	0	0	0	0	0	0	1	1
	Pp01G005340	2.167	5.60656	3.38399	6.30786	18.2052	-0.591653	1.39397	1	0.000168944
	Pp01G031240	1.602	5.21354	144.295	14.5095	437.223	4.54743	4.82045	0.00915806	3.51e-21
	Pp01G005360	0.659	0	0	0	0.0257185	0	0.0366349	1	1
	Pp01G005370	2.201	0	0	0	0	0	0	1	1
	Pp01G005380	0.903	0	0	0	0	0	0	1	1
	Pp01G005390	0.395	0	0	0	0	0	0	1	1
	Pp01G005400	1.043	0	0	0	0	0	0	1	1
	Pp01G005410	1.393	0	0	0	0	0	0	1	1
	Pp01G005420	1.824	0	0	0	0	0	0	1	1
	Pp01G005430	2.929	0	0	0	0	0	0	1	1
	Pp01G005440	0.803	0	0	0	0	0	0	1	1
	Pp01G005450	7.551	0	0	0	0	0	0	1	1
	Pp01G005460	2.752	0	0	0	0	0	0	1	1
	Pp01G005470	4.487	0	0.00358591	0	0.0075545	0.00516412	0.0108579	1	1
	Pp01G005480	0.952	0	0	0	0	0	0	1	1
	Pp01G005490	3.254	0.0327004	0.00494467	0.0332806	0.0529945	-0.0393057	0.0272659	1	1
	Pp01G005500	1.673	0	0	0	0	0	0	1	1
	Pp01G005510	0.74	0	0	0	0	0	0	1	1
	Pp01G005520	3.08	110.332	105.865	115.229	113.477	-0.059072	-0.0219096	1	1
	Pp01G005530	5.378	11.1887	5.74697	9.75004	16.5493	-0.853231	0.707071	0.655274	0.00983264
	Pp01G005540	3.227	20.5685	22.4995	20.8645	19.0059	0.123703	-0.128162	0.846406	0.532554
	Pp01G005550	13.868	31.5285	30.7481	30.2117	39.8191	-0.0350319	0.387157	1	0.345929
	Pp01G005560	0.217	0.436301	0	0	0	-0.522358	0	0.864008	1
	Pp01G005570	5.932	0.0298963	0	0.0116516	0	-0.0424991	-0.0167126	0.623734	0.795297
	Pp01G005580	0.62	0	0	0	0	0	0	1	1
	Pp01G005590	0.556	0	0	0	0	0	0	1	1
	Pp01G005600	0.632	1.29588	1.02555	0.892803	0.639783	-0.180735	-0.20702	1	1
	Pp01G005610	1.439	7.05226	6.8173	9.33082	8.5779	-0.0427225	-0.109174	1	1
	Pp01G005620	1.717	0	0	0	0	0	0	1	1
	Pp01G005630	3.762	0	0	0	0	0	0	1	1
	Pp01G005640	3.694	9.51298	8.55991	6.86344	7.07688	-0.137103	0.0386367	1	1
	Pp01G005650	5.557	16.7353	14.6853	17.1832	19.17	-0.177212	0.149604	1	1
	Pp01G005660	2.216	0	0	0	0	0	0	1	1
	Pp01G005670	5.33	1.59636	2.11036	1.6676	2.26196	0.260593	0.290195	0.799356	0.965691
	Pp01G005680	0.413	0	0	0	0	0	0	1	1
	Pp01G005690	4.479	0	0	0	0	0	0	1	1
	Pp01G005700	0.383	0	0	0	0	0	0	1	1
	Pp01G005710	3.8	0	0.0042342	0	0	0.00609577	0	1	1
	Pp01G005720	0.302	0	0	0	0	0	0	1	1
	Pp01G005730	0.398	0	0	0	0	0	0	1	1
	Pp01G005740	4.063	0	0	0	0	0	0	1	1
	Pp01G005750	0.482	0	0	0	0	0	0	1	1
	Pp01G005760	0.977	0	0	0	0	0	0	1	1
	Pp01G005770	0.449	0	0	0	0	0	0	1	1
	Pp01G005780	0.425	0.0788566	0.249973	0	0	0.212393	0	1	1
	Pp01G005790	0.626	0	0	0	0	0	0	1	1
	Pp01G005800	0.368	0	0	0	0	0	0	1	1
	Pp01G005810	0.368	0	0	0	0	0	0	1	1
	Pp01G005820	0.374	0	0	0	0	0	0	1	1
	Pp01G005830	3.222	0	0	0	0	0	0	1	1
	Pp01G005840	0.434	0.0727168	0	0	0.0447547	-0.101269	0.0631642	1	1
	Pp01G005850	0.44	0	0	0	0	0	0	1	1
	Pp01G005860	0.311	0	0	0	0.108994	0	0.149251	1	1
	Pp01G005870	1.276	0	0	0	0	0	0	1	1
	Pp01G005880	0.431	0	0	0	0	0	0	1	1
	Pp01G005890	0.368	0	0	0	0	0	0	1	1
	Pp01G005900	0.395	2.10268	1.51968	0.811355	0.5106	-0.300273	-0.261947	1	1
	Pp01G005910	0.368	0	0	0	0	0	0	1	1
	Pp01G005920	0.395	0.249588	0.0448263	0.0455344	0	-0.258189	-0.0642405	1	1
	Pp01G005930	4.303	0	0	0	0	0	0	1	1
	Pp01G005940	7.158	3.81431	0.960668	1.13474	1.15404	-1.29598	0.0129824	0.0210778	1
	Pp01G005950	0.41	0	0	0	0	0	0	1	1
	Pp01G005960	0.128	0	0	0	0	0	0	1	1
	Pp01G005970	0.38	0	0	0	0	0	0	1	1
	Pp01G005980	0.533	0	0	0	0	0	0	1	1
	Pp01G005990	1.655	0	0	0.0424084	0.0115575	0	-0.0433424	1	1
	Pp01G006000	0.981	0	0	0	0	0	0	1	1
	Pp01G006010	4.481	33.5504	48.3306	56.662	46.8367	0.513781	-0.269501	0.323518	0.0887793
	Pp01G006020	4.91	1059.21	1452.75	1858.53	1660.4	0.455432	-0.162537	0.355098	0.407925
	Pp01G006030	4.925	81.4529	89.568	106.871	88.0897	0.135432	-0.275971	0.864008	0.116694
	Pp01G006040	3.908	151.4	209.711	249.378	206.056	0.467401	-0.274086	0.334124	0.106137
	Pp01G006050	5.826	1.12695	2.35528	1.39997	1.12657	0.657645	-0.174488	0.160416	0.842922
	Pp01G006060	1.817	0	0	0	0	0	0	1	1
	Pp01G006070	6.39	0	0	0	0.00303967	0	0.00437867	1	1
	Pp01G006080	0.527	0	0	0	0	0	0	1	1
	Pp01G006090	3.426	3.15511	4.83621	5.47069	4.12068	0.490146	-0.337583	0.424345	0.458175
	Pp01G006100	2.752	0	0.0233866	0	0	0.0333512	0	0.951117	1
	Pp01G006110	7.549	0	0	0	0	0	0	1	1
	Pp01G006120	2.206	147.283	142.989	171.963	182.854	-0.0423883	0.0880973	1	1
	Pp01G006130	2.021	25.0381	28.7468	39.0019	131.219	0.192112	1.72479	0.70599	3.63e-07
	Pp01G006140	1.538	0.0115309	0.0230252	0	0	0.0163013	0	1	1
	Pp01G006150	2.645	0.222903	0.0456378	0.0541633	0.0584122	-0.225927	0.00580331	0.464731	1
	Pp01G006160	1.385	0	0	0	0	0	0	1	1
	Pp01G006170	2.728	0.754993	0.998228	0.606349	0.624189	0.187256	0.0159335	1	1
	Pp01G006180	0.443	0	0	0	0	0	0	1	1
	Pp01G006190	0.356	0	0	0	0	0	0	1	1
	Pp01G006200	1.254	0	0	0	0	0	0	1	1
	Pp01G006210	1.986	0	0	0	0	0	0	1	1
	Pp01G006220	2.742	42.3362	36.277	35.2802	34.9332	-0.217286	-0.0138644	1	1
	Pp01G006230	5.466	16.7605	8.44994	8.85271	8.53454	-0.910299	-0.0473574	0.362913	1
	Pp01G006240	0.482	1.76127	1.92223	2.18186	0.735908	0.0817351	-0.874177	1	0.433632
	Pp01G006250	6.469	3.4964	0.835163	0.134493	0.0837554	-1.29286	-0.0660084	0.594904	1
	Pp01G006260	11.396	26.4045	23.9167	13.3016	18.0138	-0.1373	0.410863	1	0.562184
	Pp01G006270	9.565	0	0	0	0	0	0	1	1
	Pp01G006280	10.644	3.81845	1.59204	2.46698	4.16162	-0.894479	0.574142	0.26872	0.0776704
	Pp01G006290	4.064	0	0	0	0	0	0	1	1
	Pp01G006300	0.879	0	0	0	0	0	0	1	1
	Pp01G006310	0.759	0	0	0	0	0	0	1	1
	Pp01G006320	3.758	0	0	0	0	0	0	1	1
	Pp01G006330	2.096	0	0	0	0	0	0	1	1
	Pp01G006340	6.889	11.5269	15.0065	13.6974	14.3625	0.353635	0.0638455	0.323671	1
	Pp01G006350	5.003	7.54151	6.98434	7.07522	8.18076	-0.0973183	0.185113	1	1
	Pp01G006360	3.185	0	0	0	0	0	0	1	1
	Pp01G006370	8.384	0	0	0	0.00228144	0	0.00328767	1	1
	Pp01G006380	3.37	4.78378	2.66015	3.29912	2.77277	-0.660108	-0.188418	1	0.921968
	Pp01G006390	3.753	311.882	185.359	206.758	194.182	-0.747533	-0.0900877	0.960029	0.756544
	Pp01G006400	0.494	124.149	192.653	167.613	141.811	0.629833	-0.239613	0.119694	0.243166
	Pp01G006410	6.534	4.5269	3.96438	4.67518	4.57702	-0.154859	-0.0251705	1	1
	Pp01G006420	1.966	0.00721472	0	7.76158	0.624734	-0.0103713	-2.43099	1	5.49e-07
	Pp01G006430	9.376	12.2358	8.37431	10.26	12.5899	-0.497664	0.271318	1	0.971172
	Pp01G006440	0.78	0	0	0	0	0	0	1	1
	Pp01G006450	2.112	0	0	0	0	0	0	1	1
	Pp01G006460	1.081	0	0	0	0	0	0	1	1
	Pp01G006470	1.775	0	0	0	0	0	0	1	1
	Pp01G006480	2.032	0.0174552	0	0.00885142	0.00941318	-0.0249653	0.000803116	1	1
	Pp01G006490	3.715	41.1445	33.2154	32.6337	33.7152	-0.300698	0.0456593	1	1
	Pp01G006500	7.327	76.3917	85.4902	82.5434	75.6277	0.160358	-0.124661	0.8638	0.730648
	Pp01G006510	3.485	7.63423	8.63738	10.1334	10.7185	0.158573	0.0738865	0.78929	1
	Pp01G006520	2.801	24.6187	26.0548	23.1521	24.0627	0.0786905	0.0533925	0.862108	1
	Pp01G006530	0.221	722.311	650.295	671.343	848.989	-0.151306	0.338246	1	0.721608
	Pp01G006540	0.245	600.062	517.069	539.936	506.387	-0.214368	-0.0923705	1	0.755917
	Pp01G006550	1.671	0	0	0	0	0	0	1	1
	Pp01G006560	1.106	22.0596	21.737	19.7925	20.9927	-0.0203251	0.0809584	1	1
	Pp01G006570	0.803	0.0220853	0.0200373	0	0.171934	-0.00289368	0.228891	1	0.377408
	Pp01G006580	0.585	0	0	0	0	0	0	1	1
	Pp01G006590	0.56	0	0	0	0	0	0	1	1
	Pp01G006600	1.217	0	0	0	0	0	0	1	1
	Pp01G006610	3.16	0	0	0.0456542	0.0242121	0	-0.0298912	1	1
	Pp01G006620	2.965	0	0	0	0	0	0	1	1
	Pp01G006630	3.078	0.120344	0.0356858	0.0442984	0.0275317	-0.113355	-0.0233512	1	1
	Pp01G006640	1.144	0	0	0	0	0	0	1	1
	Pp01G006650	9.513	4.54515	2.38628	2.43665	2.2677	-0.711526	-0.0727288	0.655248	1
	Pp01G006660	0.5	2.20006	0.193125	0.108169	1.03725	-1.42335	0.878444	0.0468373	0.012163
	Pp01G006670	3.067	1.10196	0.388049	0.723822	0.409439	-0.59868	-0.29049	0.502472	0.431954
	Pp01G006680	0.659	1.54855	0.740695	0.741997	1.29262	-0.550012	0.396256	1	0.958779
	Pp01G006690	9.339	8.35184	3.2206	4.45089	3.89514	-1.1478	-0.155142	0.10005	0.549642
	Pp01G006700	1.366	27.8814	41.398	33.1019	38.8427	0.553858	0.224462	0.147438	1
	Pp01G006710	4.87	17.7795	16.5892	17.7845	15.4656	-0.0944739	-0.19009	1	0.283955
	Pp01G006720	1.744	216.173	154.814	186.793	152.543	-0.479022	-0.290503	1	0.066598
	Pp01G006730	3.928	0.069422	0.0212027	0.0574315	0.0559622	-0.066562	-0.00200611	1	1
	Pp01G006740	0.8	0.119695	0.207215	0.312716	0.0481889	0.108576	-0.324656	1	0.247207
	Pp01G006750	1.258	0	0	0	0	0	0	1	1
	Pp01G006760	2.623	0.0324456	0	0	0	-0.0460658	0	0.864008	1
	Pp01G006770	5.556	3.47164	2.29305	2.36481	2.87591	-0.441378	0.204009	1	1
	Pp01G006780	0.305	0	0	0.282496	0	0	-0.358955	1	0.628555
	Pp01G006790	2.783	0	0	0	0	0	0	1	1
	Pp01G006800	4.194	4.2639	2.27965	4.08346	2.56525	-0.682593	-0.511809	1	0.153643
	Pp01G006810	5.07	0	0	0	0	0	0	1	1
	Pp01G006820	1.376	6.71901	5.21694	8.57037	7.09443	-0.312212	-0.241645	1	1
	Pp01G006830	5.016	20.4534	17.6059	18.3637	20.1841	-0.205451	0.129628	1	1
	Pp01G006840	3.143	12.9996	27.6368	13.3259	14.2616	1.03249	0.0912829	0.016739	1
	Pp01G006850	0.768	0.636971	0.531692	0.433192	0.274103	-0.0959031	-0.16975	1	1
	Pp01G006860	1.255	0	0	0	0	0	0	1	1
	Pp01G006870	1.673	32.5336	35.2477	32.8157	43.7684	0.11228	0.404787	0.785641	0.509144
	Pp01G006880	1.451	245.529	825.313	67.767	23.4158	1.74493	-1.4939	0.325409	8.04e-06
	Pp01G006890	5.523	16.335	23.4828	24.7862	19.4586	0.49808	-0.333892	0.220405	0.0185858
	Pp01G006900	3.11	2.07113	1.17421	1.59401	2.14066	-0.498283	0.275886	1	1
	Pp01G006910	4.404	5.52612	4.45977	7.9047	8.21906	-0.257384	0.0500536	1	1
	Pp01G006920	1.692	0	0	0	0	0	0	1	1
	Pp01G006930	3.133	1.23025	0.318604	0.218174	0.192748	-0.758193	-0.0304312	0.161833	1
	Pp01G006940	2.387	0.0404827	0.0394425	0	0	-0.00144307	0	1	1
	Pp01G006950	2.163	168.832	151.912	160.617	134.517	-0.151408	-0.254105	1	0.228134
	Pp01G006960	3.285	9.32375	17.9656	16.0357	12.4397	0.877415	-0.342059	0.0872926	0.249846
	Pp01G006970	1.76	22.3745	17.0496	26.9266	17.7156	-0.372965	-0.577398	1	0.0218628
	Pp01G006980	1.788	0.00793297	0.0359955	0	0	0.039618	0	1	1
	Pp01G006990	2.228	0	0	0	0	0	0	1	1
	Pp01G007000	3.843	16.3628	12.8535	14.1662	16.3371	-0.325747	0.193001	1	1
	Pp01G007010	3.782	31.2404	23.0683	30.8071	37.2939	-0.421735	0.267766	1	1
	Pp01G007020	5.236	9.6932	10.255	10.8766	10.0461	0.0738676	-0.104591	0.917854	0.713265
	Pp01G007030	1.352	26.5232	17.1465	42.4329	40.1094	-0.600957	-0.0793193	1	1
	Pp01G007040	4.487	0	0	0	0	0	0	1	1
	Pp01G007050	1.152	0	0.013967	0.0304079	0	0.0200107	-0.0432156	1	1
	Pp01G007060	2.882	0	0	0	0	0	0	1	1
	Pp01G007070	2.881	0	0	0	0	0	0	1	1
	Pp01G007080	4.893	20.3736	14.3827	18.5022	18.7768	-0.474523	0.0201712	1	1
	Pp01G007090	0.533	282.839	253.765	278.207	261.385	-0.155903	-0.0896506	1	0.63807
	Pp01G007100	3.054	0.164545	0.00513803	0.01182	0.050105	-0.212372	0.0535809	0.0242944	1
	Pp01G007110	2.159	0	0	0	0	0	0	1	1
	Pp01G007120	1.798	0	0	0	0	0	0	1	1
	Pp01G007130	1.135	0	0	0	0	0	0	1	1
	Pp01G007140	0.56	0	0	0	0	0	0	1	1
	Pp01G007150	2.986	8.1866	4.56594	5.76662	5.96499	-0.722905	0.0416842	0.932809	1
	Pp01G007160	26.669	32.1149	52.0796	36.8082	31.1817	0.680677	-0.23246	0.203982	0.11874
	Pp01G007170	4.971	36.1315	12.9214	17.1988	22.5538	-1.41534	0.372113	0.0523646	0.625193
	Pp01G007180	1.661	137.537	95.8832	81.6301	154.068	-0.515947	0.908159	1	8.26e-05
	Pp01G007190	1.577	43.6823	40.9568	47.2748	49.735	-0.0907968	0.0717119	1	1
	Pp01G007200	0.233	417.308	699.328	620.807	517.427	0.743465	-0.262326	0.0823093	0.263929
	Pp01G007210	0.203	974.412	1390.45	1052.15	1027.65	0.5125	-0.0339557	0.200555	0.999908
	Pp01G007220	12.17	7.41854	8.43006	7.47103	8.20846	0.163696	0.120424	0.819262	1
	Pp01G007230	4.49	7.17855	1.40678	1.04175	1.05272	-1.76474	0.00772487	0.00106657	1
	Pp01G007240	7.314	7.69906	8.49157	8.5714	14.9985	0.125788	0.741138	0.960029	0.00520617
	Pp01G007250	3.403	2.21824	1.43707	0.549876	0.516426	-0.40112	-0.0314774	1	1
	Pp01G007260	0.742	0.253294	0.349163	0	0	0.106339	0	1	1
	Pp01G007270	2.924	14.451	17.1459	15.7221	16.1948	0.231947	0.0402112	0.595617	1
	Pp01G007280	4.265	1.8859	0.151223	0.866539	0.977045	-1.32586	0.0829798	0.00200889	1
	Pp01G007290	3.682	11.3673	12.8529	13.1284	15.3331	0.163658	0.209198	0.775476	1
	Pp01G007300	16.171	2.7745	2.01119	2.34304	2.41484	-0.325952	0.0306577	1	1
	Pp01G007310	0.794	14.94	8.73018	10.6556	13.3885	-0.712117	0.3039	1	1
	Pp01G007320	5.723	15.4309	14.6631	14.6848	16.8371	-0.0690384	0.185515	1	1
	Pp01G007330	4.667	5.27015	1.35713	2.43495	1.93449	-1.41147	-0.22718	0.149266	0.874132
	Pp01G007340	4.92	6.90011	8.35365	8.13568	8.55085	0.243656	0.0641169	0.565823	1
	Pp01G007350	11.094	3.82242	3.86196	3.09559	3.52331	0.0117818	0.143306	1	1
	Pp01G007360	6.194	15.5795	16.5851	15.191	17.8624	0.0849497	0.220323	0.863884	1
	Pp01G007370	2.632	80.7729	78.3837	76.2878	80.1411	-0.0427797	0.0701918	1	1
	Pp01G007380	4.114	0.00344778	0	0	0	-0.00496553	0	1	1
	Pp01G007390	0.368	0	0	0	0	0	0	1	1
	Pp01G007400	1.494	0	0	0	0	0	0	1	1
	Pp01G007410	1.538	0	0	0	0	0	0	1	1
	Pp01G007420	2.339	0	0	0	0	0	0	1	1
	Pp01G007430	1.048	1.03444	0.939869	1.07807	1.07145	-0.0686722	-0.00460558	1	1
	Pp01G007440	1.115	0	0.0144305	0	0	0.02067	0	1	1
	Pp01G007450	0.294	0	0	0	0	0	0	1	1
	Pp01G007460	0.884	0	0	0	0	0	0	1	1
	Pp01G007470	0.755	0	0	0	0	0	0	1	1
	Pp01G007480	0.637	0	0	0	0	0	0	1	1
	Pp01G007490	1.525	0	0.0617372	0	0.0111138	0.0864267	0.0159453	0.713595	1
	Pp01G007500	1.83	0	0	0	0	0	0	1	1
	Pp01G007510	5.395	0	0	0	0	0	0	1	1
	Pp01G007520	2.442	0	0	0	0	0	0	1	1
	Pp01G007530	0.326	0	0	0	0	0	0	1	1
	Pp01G007540	1.178	0	0	0	0.0329771	0	0.0468083	1	1
	Pp01G007550	2.804	46.1414	47.3064	47.9349	47.3328	0.0352205	-0.0178631	0.953266	1
	Pp01G007560	3.655	21.5941	24.778	23.1552	21.5896	0.190194	-0.096672	0.662994	0.744297
	Pp01G007570	5.551	10.1896	19.0557	10.0814	22.7405	0.841856	1.09921	0.283695	4.87e-06
	Pp01G007580	3.522	13.9957	16.2422	14.7436	16.469	0.201397	0.150036	0.647091	1
	Pp01G007590	0.907	0	0	0	0	0	0	1	1
	Pp01G007600	8.027	54.1559	33.8012	42.3277	41.9105	-0.664379	-0.0139618	0.940207	1
	Pp01G007610	2.864	21.3167	14.7962	13.5156	13.5568	-0.498546	0.00408464	1	1
	Pp01G007620	6.731	0.520792	3.69148	0.445881	0.529383	1.62522	0.0810006	0.0361997	1
	Pp01G007630	0.611	220.784	241.489	322.884	192.961	0.128762	-0.73971	0.903845	1.48e-05
	Pp01G007640	1.964	14.0111	17.4802	20.973	15.7976	0.299956	-0.387479	0.598539	0.176826
	Pp01G007650	5.829	3.3648	2.61722	2.29231	2.893	-0.271035	0.241781	1	1
	Pp01G007660	0.335	0	0	0	0	0	0	1	1
	Pp01G007670	3.985	25.7592	28.7303	26.6434	30.2699	0.151895	0.17784	0.805518	1
	Pp01G007680	2.172	0.216098	0.15631	0.120338	0.0657077	-0.0727308	-0.0721221	1	1
	Pp01G007690	4.72	41.4145	35.5632	35.1561	40.3734	-0.214165	0.194466	1	1
	Pp01G007700	0.635	0	0	0	0.0305882	0	0.043468	1	1
	Pp01G007710	1.101	0	0	0	0	0	0	1	1
	Pp01G007720	0.761	0	0	0	0	0	0	1	1
	Pp01G007730	6.827	16.6402	20.1127	20.6634	25.1551	0.259244	0.271832	0.54328	0.910395
	Pp01G007740	2.386	0.00661339	0.0539574	0.0297578	0.00710332	0.0663069	-0.0320933	0.563056	1
	Pp01G007750	2.13	183.073	100.211	102.804	175.784	-0.862915	0.768125	0.641717	0.00294226
	Pp01G007760	4.191	274.774	190.425	215.815	256.167	-0.526709	0.246238	1	1
	Pp01G007770	7.214	0.811722	0.267022	0.244288	0.38269	-0.51592	0.152157	0.270307	0.910833
	Pp01G007780	0.65	0	0	0	0	0	0	1	1
	Pp01G007790	0.975	0.0489212	0.27233	0	0	0.278566	0	0.397591	1
	Pp01G007800	1.72	0	0	0	0	0	0	1	1
	Pp01G007810	1.747	0	0	0	0	0	0	1	1
	Pp01G007820	5.678	0	0	0	0	0	0	1	1
	Pp01G007830	0.371	0	0	0	0	0	0	1	1
	Pp01G007840	0.548	0	0	0	0	0	0	1	1
	Pp01G007850	8.347	8.72321	8.31306	6.50396	6.75	-0.0621772	0.0465439	1	1
	Pp01G007860	0.966	0	0	0	0	0	0	1	1
	Pp01G007870	4.127	0	0	0.00850327	0	0	-0.0122158	1	1
	Pp01G007880	0.419	0	0	0	0	0	0	1	1
	Pp01G007890	4.222	0	0	0	0.00401433	0	0.00577986	1	1
	Pp01G007900	2.729	1.33395	0.631133	0.663902	0.916643	-0.516902	0.204011	0.819262	1
	Pp01G007910	5.306	1.93644	0.447584	0.373191	0.4533	-1.02042	0.0817994	0.0312819	1
	Pp01G007920	4.848	6.90287	5.21391	5.42345	7.44573	-0.346877	0.394874	1	0.651699
	Pp01G007930	8.605	14.1574	17.0425	18.0052	18.6176	0.251378	0.0457511	0.538239	1
	Pp01G007940	3.175	14.4184	6.94464	7.98654	11.6315	-0.956594	0.491195	0.576008	0.397338
	Pp01G007950	1.237	251.985	193.381	189.313	289.687	-0.380164	0.611094	1	0.0159921
	Pp01G007960	14.884	1.30571	0.499396	0.77833	1.55809	-0.620831	0.524545	0.251915	0.0486918
	Pp01G007970	5.563	6.23502	7.63898	6.9521	8.38991	0.255863	0.239776	0.599369	1
	Pp01G007980	1.091	0	0	0	0	0	0	1	1
	Pp01G007990	0.706	0	0	0	0	0	0	1	1
	Pp01G008000	0.664	0	0	0	0	0	0	1	1
	Pp01G008010	0.326	0	0	0	0	0	0	1	1
	Pp01G008020	0.413	0	0	0	0	0	0	1	1
	Pp01G008030	0.488	0	0	0	0	0	0	1	1
	Pp01G008040	0.32	0	0	0	0	0	0	1	1
	Pp01G008050	0.692	0	0	0	0	0	0	1	1
	Pp01G008060	6.588	7.12024	6.5803	6.0302	8.12447	-0.0992672	0.376176	1	0.528803
	Pp01G008070	0.377	1.84616	0	0.478758	0.739494	-1.50902	0.234282	0.0037574	1
	Pp01G008080	1.066	0	0	0	0	0	0	1	1
	Pp01G008090	3.317	0	0	0	0	0	0	1	1
	Pp01G008100	0.843	0	0	0	0	0	0	1	1
	Pp01G008110	1.541	29.6651	9.19874	30.1949	36.3273	-1.58821	0.25892	0.0733301	1
	Pp01G008120	1.546	14.0168	3.36513	12.676	15.1865	-1.78248	0.243152	0.0208384	1
	Pp01G008130	1.324	0.172759	0.268633	0.418897	4.82882	0.113368	2.03843	1	6.6e-10
	Pp01G008140	0.326	0	0	0	0	0	0	1	1
	Pp01G008150	2.715	4.51056	1.88595	3.52682	6.80142	-0.933151	0.78524	0.67417	0.102899
	Pp01G008160	0.836	0.0358417	0.0384927	0	0.160159	0.00368753	0.214323	1	0.602535
	Pp01G008170	2.955	0	0	0	0	0	0	1	1
	Pp01G008180	3.594	0	0	0	0	0	0	1	1
	Pp01G008190	1.913	0	0	0	0	0	0	1	1
	Pp01G008200	2.364	0	0	0	0	0	0	1	1
	Pp01G008210	10.672	23.763	23.0489	22.8861	24.7264	-0.0422115	0.10708	1	1
	Pp01G008220	5.952	35.1062	32.7591	32.7752	31.021	-0.0969674	-0.0769468	1	0.652027
	Pp01G008230	3.101	0	0	0	0	0	0	1	1
	Pp01G008240	1.928	0.00818442	0.0356902	0.0270419	0.154005	0.038833	0.168154	1	0.218786
	Pp01G008250	3.032	0.0280746	0.0613098	0.0174855	0.00558988	0.0459009	-0.0169662	0.932263	1
	Pp01G008260	1.74	0	0	0	0	0	0	1	1
	Pp01G008270	4.031	1.99601	1.96426	2.27585	1.80741	-0.0153708	-0.222627	1	0.791671
	Pp01G008280	1.821	47.4899	38.2512	45.3117	32.0538	-0.304948	-0.486562	1	0.01501
	Pp01G008290	0.65	0.86251	0.331747	0.767665	0.0555017	-0.483929	-0.743916	1	0.149096
	Pp01G008300	6.949	0.0282976	0.623028	0.818491	2.08767	0.65843	0.763777	0.127745	0.0155266
	Pp01G008310	3.07	1.00317	0.347818	0.859775	2.24775	-0.571662	0.804313	0.492943	0.0755855
	Pp01G008320	6.631	37.7175	19.9956	24.6469	32.9495	-0.882898	0.404605	0.480697	0.327234
	Pp01G008330	0.857	0	0.0187748	0	0	0.0268351	0	1	1
	Pp01G008340	3.922	0	0.0246149	0	0	0.0350818	0	0.745281	1
	Pp01G008350	6.927	17.4728	11.1914	12.9329	10.1877	-0.599537	-0.316586	1	0.0575665
	Pp01G008360	8.321	19.0289	19.0769	20.0815	21.5532	0.0034509	0.0973516	1	1
	Pp01G008370	1.11	65.0965	32.419	37.1818	39.635	-0.983905	0.0898395	0.464676	1
	Pp01G008380	0.965	0	0	0	0	0	0	1	1
	Pp01G008390	2.419	0	0.0432501	0.113902	0.787709	0.061085	0.68249	0.556653	0.0914374
	Pp01G008400	1.048	0	0	0	0	0	0	1	1
	Pp01G008410	0.899	0	0	0	0	0	0	1	1
	Pp01G008420	1.11	1.96049	1.87829	1.31373	1.0118	-0.0406259	-0.201735	1	1
	Pp01G008430	5.216	0	0	0	0	0	0	1	1
	Pp01G008440	1.444	0.509224	0	0.466752	0.556678	-0.593807	0.0858459	0.00107118	1
	Pp01G008450	15.742	15.1393	15.2091	12.3729	16.371	0.00622315	0.377369	1	0.367793
	Pp01G008460	0.972	0	0	0	0	0	0	1	1
	Pp01G008470	4.962	0.0107222	0	0.0145499	0.0734583	-0.0153865	0.0814264	1	0.51851
	Pp01G008480	5.833	0.0624397	0.0137922	0.0274825	0.0453139	-0.067619	0.0248223	0.62928	1
	Pp01G008490	6.444	4.02019	4.05192	3.44767	3.68531	0.00908885	0.075095	1	1
	Pp01G008500	8.378	4.89595	2.03438	2.12433	5.45005	-0.958323	1.04576	0.264005	0.000907799
	Pp01G008510	3.523	0.135911	0.00902115	0.020493	0.0157535	-0.170893	-0.00671587	0.331475	1
	Pp01G008520	2.745	61.7438	55.3448	46.6263	43.7642	-0.155191	-0.089413	1	0.780031
	Pp01G008530	1.008	126.564	100.464	95.5557	70.1112	-0.330261	-0.441285	1	0.164753
	Pp01G008540	1.586	0.66777	0.010145	0.189264	0.036554	-0.723358	-0.198274	0.000612321	0.279431
	Pp01G008550	5.099	48.2137	15.2513	16.2899	14.1532	-1.59851	-0.190305	0.0181997	0.381094
	Pp01G008560	0.935	0	0	0	0	0	0	1	1
	Pp01G008570	3.676	2.13544	0.314657	0.211543	0.194925	-1.25398	-0.0199254	0.00271375	1
	Pp01G008580	5.092	8.87716	5.79138	6.52008	5.93313	-0.540392	-0.117241	1	0.86277
	Pp01G008590	0.299	0	0	0	0	0	0	1	1
	Pp01G008600	0.65	0	0	0	0	0	0	1	1
	Pp01G008610	0.782	0	0	0.0230808	0.372987	0	0.424398	1	0.0564565
	Pp01G008620	5.886	11.0055	8.34121	7.10879	7.35592	-0.36201	0.0433135	1	1
	Pp01G008630	5.162	43.1882	94.3234	78.3991	115.841	1.10917	0.557352	0.00325969	0.0283107
	Pp01G008640	2.025	21.8455	19.6448	19.691	28.2131	-0.146133	0.497607	1	0.330891
	Pp01G008650	0.488	0.851315	0.258055	0.291638	0.633033	-0.557356	0.338352	1	0.897272
	Pp01G008660	1.181	0	0	0	0	0	0	1	1
	Pp01G008670	8.245	5.19512	4.19771	5.52667	5.5611	-0.253258	0.00758968	1	1
	Pp01G008680	1.55	0.125151	0.207627	1.13662	0.363304	0.102057	-0.648224	1	0.113652
	Pp01G008690	4.394	72.9862	100.106	96.4996	79.254	0.450545	-0.280823	0.212565	0.11079
	Pp01G008700	7.81	3.12458	2.34279	2.53131	2.53787	-0.303193	0.00267762	1	1
	Pp01G008710	1.595	0.943483	0.423557	0.245486	0.281353	-0.449144	0.0409594	0.891007	1
	Pp01G008720	1.706	78.0866	82.0833	89.8946	80.9534	0.0711251	-0.14939	0.883769	0.447904
	Pp01G008730	5.332	31.3806	32.7759	32.8088	45.2923	0.0608639	0.453372	0.864008	0.191844
	Pp01G008740	2.412	122.707	62.1477	64.3463	118.251	-0.970129	0.86782	0.574666	0.000119731
	Pp01G008750	3.109	0.225291	1.64649	2.41873	2.66572	1.11096	0.100636	0.111118	1
	Pp01G008760	2.317	4.99727	4.42642	4.40412	3.49011	-0.144306	-0.267307	1	0.707889
	Pp01G008770	2.091	0	0	0	0	0	0	1	1
	Pp01G008780	1.43	0	0	0	0	0	0	1	1
	Pp01G008790	5.969	0	0	0	0	0	0	1	1
	Pp01G008800	3.855	0	0	0	0	0	0	1	1
	Pp01G008810	1.363	0	0	0	0	0	0	1	1
	Pp01G008820	1.662	0	0	0.010822	0	0	-0.0155289	1	1
	Pp01G008830	0.599	0	0	0	0	0	0	1	1
	Pp01G008840	0.383	15.8123	3.44781	10.0463	24.6683	-1.91835	1.21642	0.0355252	0.099446
	Pp01G008850	5.097	0.37705	0.797245	2.02162	2.42554	0.384206	0.181006	0.535913	1
	Pp01G008860	0.467	359.776	531.287	503.128	547.435	0.561101	0.12153	0.307368	1
	Pp01G008870	2.563	0.369449	0.286038	1.96524	1.18622	-0.0906623	-0.439706	1	0.191149
	Pp01G008880	4.12	0	0	0	0	0	0	1	1
	Pp01G008890	0.854	0	0	0	0	0	0	1	1
	Pp01G008900	1.034	0	0	0	0	0	0	1	1
	Pp01G008910	0.965	0	0	0	0	0	0	1	1
	Pp01G008920	1.276	0	0	0	0	0	0	1	1
	Pp01G008930	1.328	0.31472	0	0.5456	0.683519	-0.394756	0.123313	0.0907936	1
	Pp01G008940	1.296	0	0	0	0	0	0	1	1
	Pp01G008950	1.358	0	0	0	0	0	0	1	1
	Pp01G008960	1.487	0.579021	0.162873	0.451651	0.180953	-0.441337	-0.297742	0.534776	0.665545
	Pp01G008970	1.537	0	0	0	0	0	0	1	1
	Pp01G008980	6.574	29.8204	30.3049	27.9558	30.9512	0.0225025	0.142017	1	1
	Pp01G008990	8.003	0.254681	0.123416	0.142871	0.262529	-0.159429	0.143655	0.897079	0.951702
	Pp01G009000	1.025	0	0.0172745	0	0	0.0247091	0	1	1
	Pp01G009010	1.202	0	0	0	0	0	0	1	1
	Pp01G009020	0.608	0	0	0	0	0	0	1	1
	Pp01G009030	5.747	34.298	34.2665	26.621	21.7547	-0.00128855	-0.279601	1	0.109041
	Pp01G009040	0.551	0	0	0	0	0	0	1	1
	Pp01G009050	1.156	0	0.0274927	0	0	0.0391281	0	1	1
	Pp01G009060	6.595	67.9692	58.527	63.3209	71.026	-0.212408	0.16323	1	1
	Pp01G009070	1.497	0	0	0	0	0	0	1	1
	Pp01G009080	0.29	16.9556	16.5159	13.8959	10.2724	-0.0357748	-0.402112	1	0.664235
	Pp01G009090	0.284	0	0	0	0	0	0	1	1
	Pp01G009100	1.293	0	0	0	0	0	0	1	1
	Pp01G009110	0.161	0	0	0	0	0	0	1	1
	Pp01G009120	4.802	0	0.00335068	0.00354932	0	0.00482593	-0.00511152	1	1
	Pp01G009130	3.836	0.726011	0.549478	0.27797	0.305254	-0.155659	0.0304763	1	1
	Pp01G009140	1.019	0.0139197	0.015399	0	0	0.00210333	0	1	1
	Pp01G009150	1.152	0.123156	0.013967	0	0	-0.147548	0	1	1
	Pp01G009160	1.071	0	0.0901399	0	0	0.124513	0	0.745281	1
	Pp01G009170	3.084	11.9472	24.2359	15.698	39.0724	0.962836	1.26293	0.242028	1.16e-05
	Pp01G009180	3.771	73.5965	25.967	25.889	29.0568	-1.46791	0.160677	0.0138295	1
	Pp01G009190	1.683	0	0	0	0	0	0	1	1
	Pp01G009200	2.854	0.0283296	0.0336945	10.5159	0.847057	0.0075071	-2.64033	1	2.64e-24
	Pp01G009210	0.551	0	0	0	0	0	0	1	1
	Pp01G009220	1.839	0	0	0	0	0	0	1	1
	Pp01G009230	8.787	0.447458	0.0864891	0.3073	0.229468	-0.413847	-0.0885566	0.0664617	0.823655
	Pp01G009240	0.362	0	0	0	0	0	0	1	1
	Pp01G009250	0.368	0.471197	0	0.0926295	0.352801	-0.556991	0.308146	0.389465	0.971221
	Pp01G009260	0.551	0	0	0	0	0	0	1	1
	Pp01G009270	0.845	0	0	0	0	0	0	1	1
	Pp01G009280	7.363	8.83896	6.99083	7.73715	9.5312	-0.30016	0.269435	1	0.988761
	Pp01G009290	3.556	151.43	273.507	232.005	230.225	0.848699	-0.0110641	0.015867	1
	Pp01G009300	0.79	0.58491	1.61327	0.112803	0.210009	0.721455	0.120819	0.30468	1
	Pp01G009310	5.524	83.8525	107.619	108.654	94.5455	0.356248	-0.198692	0.401498	0.213211
	Pp01G009320	1.169	0	0.0151466	0	0.0144983	0.0216881	0.0207664	1	1
	Pp01G009330	0.488	0	0	0	0	0	0	1	1
	Pp01G009340	6.399	30.7489	21.5716	24.1678	22.9459	-0.492197	-0.0718005	1	0.734834
	Pp01G009350	3.476	0.290316	0.232652	0.481393	0.35648	-0.0659589	-0.127087	1	0.908305
	Pp01G009360	2.097	0	0	0	0	0	0	1	1
	Pp01G009370	2.148	0	0	0	0	0	0	1	1
	Pp01G009380	2.03	0	0	0	0	0	0	1	1
	Pp01G009390	1.648	0	0	0	0	0	0	1	1
	Pp01G009400	11.998	0	0.00724417	0.0119927	0.02303	0.0104135	0.0156496	0.73948	1
	Pp01G009410	2.45	0	0	0	0	0	0	1	1
	Pp01G009420	0.693	0	0	0	0	0	0	1	1
	Pp01G009430	2.505	0.451676	0.247363	0.966044	1.11963	-0.218839	0.108519	1	1
	Pp01G009440	5.083	0	0	0	0	0	0	1	1
	Pp01G009450	1.112	0	0	0	0	0	0	1	1
	Pp01G009460	2.761	3.01278	1.73343	4.17763	4.44181	-0.553891	0.0717947	1	1
	Pp01G009470	4.373	0	0	0.0316255	0.0126238	0	-0.0268211	1	1
	Pp01G009480	2.008	0	0	0	0	0	0	1	1
	Pp01G009490	0.797	0	0	0	0	0	0	1	1
	Pp01G009500	0.938	0	0	0	0	0	0	1	1
	Pp01G009510	2.836	0	0.0849616	1.22468	4.58585	0.117644	1.32818	0.244511	0.0115698
	Pp01G009520	2.487	0	0	0	0	0	0	1	1
	Pp01G009530	1.983	0	0	0	0	0	0	1	1
	Pp01G009540	0.984	0	0	0	0	0	0	1	1
	Pp01G009550	0.47	0	0	0	0	0	0	1	1
	Pp01G009560	1.307	0	0	0	0	0	0	1	1
	Pp01G009570	2.978	0	0	0	0	0	0	1	1
	Pp01G009580	0.482	0	0	0	0	0	0	1	1
	Pp01G009590	3.084	0	0.00521724	0.400751	0.387677	0.00750732	-0.0135284	1	1
	Pp01G009600	1.741	10.1298	10.2053	18.656	20.406	0.00975284	0.123045	1	1
	Pp01G009610	1.255	0	0	0	0	0	0	1	1
	Pp01G009620	0.537	0	0	0	0	0	0	1	1
	Pp01G009630	1.117	0	0	0	0	0	0	1	1
	Pp01G009640	1.293	0	0	0	0	0	0	1	1
	Pp01G009650	3.053	0	0	0	0	0	0	1	1
	Pp01G009660	0.404	0	0	0	0	0	0	1	1
	Pp01G009670	0.593	0.0299064	0	0	0	-0.0425132	0	1	1
	Pp01G009680	5.864	0	0	0	0	0	0	1	1
	Pp01G009690	3.53	0.0866561	0.0245091	0.0150187	0.00541858	-0.0849626	-0.01371	1	1
	Pp01G009700	2.218	0	0	0	0	0	0	1	1
	Pp01G009710	2.849	33.5356	26.0531	20.0958	27.9933	-0.352288	0.458764	1	0.293286
	Pp01G009720	0.578	0	0	0	0	0	0	1	1
	Pp01G009730	2.839	0	0	0	0	0	0	1	1
	Pp01G009740	8.041	0	0	0	0	0	0	1	1
	Pp01G009750	4.999	0	0	0	0.0135615	0	0.0194337	1	0.899683
	Pp01G009760	0.629	0	0	0	0	0	0	1	1
	Pp01G009770	0.533	0	0	0	0	0	0	1	1
	Pp01G009780	1.781	0	0	0	0	0	0	1	1
	Pp01G009790	1.752	0	0	0	0	0	0	1	1
	Pp01G009800	5.063	0	0	0	0	0	0	1	1
	Pp01G009810	4.228	0	0	0	0	0	0	1	1
	Pp01G009820	8.494	20.4765	16.5911	12.5812	16.5691	-0.287913	0.371428	1	0.388961
	Pp01G009830	1.346	0	0	0	0	0	0	1	1
	Pp01G009840	7.101	1.58471	1.38431	1.09757	1.42212	-0.11643	0.207552	1	1
	Pp01G009850	0.959	0	0	0	0	0	0	1	1
	Pp01G009860	0.845	0	0	0	0	0	0	1	1
	Pp01G009870	8.561	12.9709	9.26185	11.4346	9.83848	-0.445138	-0.198195	1	0.204765
	Pp01G009880	1.178	0	0	0	0	0	0	1	1
	Pp01G009890	5.123	14.546	12.7224	17.4725	17.3782	-0.180013	-0.00738068	1	1
	Pp01G009900	0.733	3.02715	1.12946	2.43403	1.4466	-0.919269	-0.489125	0.728013	0.634447
	Pp01G009910	4.828	3.777	2.60469	2.29963	2.68079	-0.406229	0.157709	1	1
	Pp01G009920	13.07	11.6465	13.2488	14.9366	16.8957	0.172093	0.167266	0.695611	1
	Pp01G009930	0.887	0	0	0	0	0	0	1	1
	Pp01G009940	3.299	24.9118	54.7868	18.3376	26.3444	1.10632	0.499839	0.283958	0.541866
	Pp01G009950	3.547	13.9056	21.8369	17.1422	17.229	0.615512	0.0068802	0.0744714	1
	Pp01G009960	3.442	0	0.00455884	0	0.00555711	0.00656207	0.00799503	1	1
	Pp01G009970	0.956	0.66877	1.1862	7.42291	15.7963	0.389638	0.995748	1	0.26534
	Pp01G009980	0.938	32.3049	29.8395	30.4924	31.8985	-0.110957	0.0630152	1	1
	Pp01G009990	0.323	0	0	0	0	0	0	1	1
	Pp01G010000	0.584	41.0903	32.5802	24.4949	27.0819	-0.32588	0.139433	1	1
	Pp01G010010	0.427	0	0	0	0	0	0	1	1
	Pp01G010020	0.386	0	0	0	0	0	0	1	1
	Pp01G010030	1.493	0	0	0	0	0	0	1	1
	Pp01G010040	0.386	0	0	0	0	0	0	1	1
	Pp01G010050	0.984	0	0	0	0	0	0	1	1
	Pp01G010060	1.456	0	0	0	0	0	0	1	1
	Pp01G010070	2.244	0	0	0	0	0	0	1	1
	Pp01G010080	0.71	0	0	0	0	0	0	1	1
	Pp01G010090	2.209	0	0	0	0	0	0	1	1
	Pp01G010100	2.206	0	0	0	0	0	0	1	1
	Pp01G010110	1.843	147.918	76.8261	70.1847	135.841	-0.936193	0.942861	0.563997	5.54e-06
	Pp01G010120	4.37	0	0.0287259	0.229438	0.575951	0.0408587	0.358224	0.569174	0.241094
	Pp01G010130	2.13	0.33873	0.156985	0.958105	12.0652	-0.210495	2.7382	1	4.28e-07
	Pp01G010140	2.301	0	0.0145145	0	0.00844134	0.0207895	0.0121272	1	1
	Pp01G010150	1.484	7.92529	5.53518	18.982	19.0737	-0.449672	0.00661035	1	1
	Pp01G010160	6.533	4.8436	4.34514	2.87166	3.42641	-0.12863	0.193184	1	1
	Pp01G010170	2.813	14.7595	11.6205	11.6981	9.26718	-0.320461	-0.306571	1	0.253921
	Pp01G010180	4.834	7.10659	6.79055	6.74308	7.50393	-0.0573698	0.135222	1	1
	Pp01G010190	2.923	0	0.076383	0.0480233	0.0380757	0.106191	-0.0137591	0.17608	1
	Pp01G010200	1.319	423.553	504.582	546.598	422.803	0.252002	-0.369723	0.606171	0.101212
	Pp01G010210	0.251	15.919	9.15439	62.394	118.109	-0.736543	0.909865	1	0.154848
	Pp01G010220	4.686	2.77	2.80862	3.50157	2.35592	0.0147042	-0.42372	1	0.151331
	Pp01G010230	5.129	0.0345736	0.0172611	53.7313	5.72234	-0.0243462	-3.02533	1	5.82e-51
	Pp01G010240	8.757	0	0	0	0	0	0	1	1
	Pp01G010250	0.905	0	0	0	0	0	0	1	1
	Pp01G010260	0.587	0	0	0	0	0	0	1	1
	Pp01G010270	2.657	96.8993	368.223	169.567	157.436	1.91512	-0.106436	0.00186426	0.518526
	Pp01G010280	1.328	0	0	0	0	0	0	1	1
	Pp01G010290	1.508	0	0	0.0478758	0.0449563	0	-0.00402514	1	1
	Pp01G010300	4.144	0	0	0	0	0	0	1	1
	Pp01G010310	0.224	10.6854	10.1023	8.57777	9.12135	-0.0738466	0.0796395	1	1
	Pp01G010320	0.3	815.215	929.123	924.068	862.832	0.188472	-0.0988076	0.69855	0.663129
	Pp01G010330	3.323	17.2795	21.2069	15.338	19.7108	0.280784	0.342155	0.631389	0.693551
	Pp01G010340	3.243	16.979	13.0175	8.49722	6.78172	-0.359085	-0.287416	1	0.689567
	Pp01G010350	1.025	138.05	150.408	192.609	140.951	0.122831	-0.447758	1	0.0259659
	Pp01G010360	6.902	17.3662	31.6592	15.7508	15.1414	0.83044	-0.0534595	0.33312	0.858715
	Pp01G010370	0.596	0.127025	0.137027	0.116075	0.0972729	0.0127463	-0.0245115	1	1
	Pp01G010380	8.087	5.17006	7.72521	6.52662	9.41911	0.499907	0.469158	0.170324	0.128038
	Pp01G010390	1.851	3.30161	44.8261	23.3869	25.3607	3.41322	0.112285	3.8e-16	1
	Pp01G010400	1.654	5.21306	8.46093	5.68876	5.4889	0.606679	-0.043764	0.34234	1
	Pp01G010410	4.28	33.2619	43.6119	37.345	40.2385	0.380821	0.104956	0.276073	1
	Pp01G010420	1.134	0	0.0138373	0.0159164	0.0171283	0.0198262	0.00172005	1	1
	Pp01G010430	5.514	1.02251	0.866201	0.751474	1.19559	-0.116042	0.326036	1	0.529577
	Pp01G010440	6.243	12.9395	15.9573	14.9631	18.8535	0.282727	0.314652	0.544555	0.797951
	Pp01G010450	3.155	0.24224	0.054709	0.323836	0.133437	-0.236099	-0.224019	0.888865	0.899683
	Pp01G010460	4.053	9.74225	10.8594	10.7911	11.855	0.142734	0.124626	0.781187	1
	Pp01G010470	2.176	58.0277	45.268	53.0518	44.6133	-0.351376	-0.244888	1	0.142031
	Pp01G010480	4.168	11.9867	15.1096	16.7266	20.2524	0.310885	0.261705	0.428339	1
	Pp01G010490	0.737	0	0.024025	0	0	0.0342509	0	1	1
	Pp01G010500	0.593	0	0	0	0	0	0	1	1
	Pp01G010510	5.438	21.8335	16.5107	18.574	12.8958	-0.382915	-0.49429	1	0.0102009
	Pp01G010520	4.888	3.78601	3.14849	1.3952	0.924973	-0.20624	-0.315305	1	0.472231
	Pp01G010530	1.544	89.7886	79.4663	67.9677	66.6055	-0.174127	-0.02878	1	1
	Pp01G010540	3.413	57.8057	90.6357	105.406	107.381	0.639954	0.0265376	0.147271	1
	Pp01G010550	1.172	0	0	0	0	0	0	1	1
	Pp01G010560	1.973	6.91995	3.17683	5.22213	5.56153	-0.923085	0.0766223	0.780417	1
	Pp01G010570	1.408	48.7978	31.9156	37.7143	32.7089	-0.597311	-0.199738	1	0.423687
	Pp01G010580	1.588	0.21761	0.0592879	0	0.0671543	-0.200958	0.0937688	1	0.46786
	Pp01G010590	8.604	17.6782	6.79567	6.50708	6.69929	-1.26061	0.0364751	0.0793369	1
	Pp01G010600	2.683	0	0	0	0	0	0	1	1
	Pp01G010610	1.831	26.6762	16.6021	27.5413	23.4259	-0.652896	-0.224642	1	0.379759
	Pp01G010620	9.975	1.69058	1.4972	1.52853	2.03884	-0.107602	0.265222	1	1
	Pp01G010630	0.563	9.11153	7.54476	4.66462	5.95283	-0.242889	0.295621	1	1
	Pp01G010640	3.2	12.1035	6.76664	8.93901	11.2891	-0.754593	0.3062	0.819833	1
	Pp01G010650	2.33	21.0011	18.8705	17.8408	15.3459	-0.146951	-0.20493	1	0.501785
	Pp01G010660	4.896	13.895	24.0022	15.6492	24.2706	0.747225	0.602006	0.0992207	0.0485784
	Pp01G010670	8.995	12.6478	15.7239	15.0756	15.4124	0.29324	0.0299106	0.533548	1
	Pp01G010680	1.197	0	0	0	0	0	0	1	1
	Pp01G010690	3.972	5.48944	4.12518	5.80341	6.76222	-0.340489	0.190211	1	1
	Pp01G010700	0.967	0	0	0	0	0	0	1	1
	Pp01G010710	12.388	0.917085	0.411577	0.395056	0.515193	-0.441606	0.119179	0.583214	1
	Pp01G010720	2.793	7.69838	6.36748	7.96753	7.44168	-0.239576	-0.0871797	1	1
	Pp01G010730	5.754	54.7658	46.0749	45.977	55.2795	-0.244423	0.260654	1	0.973775
	Pp01G010740	1.896	83.4913	78.6333	119.82	87.43	-0.0854302	-0.45025	1	0.000570442
	Pp01G010750	6.605	0.273296	0.0316193	0.0927478	0.173377	-0.303658	0.102706	0.0727913	1
	Pp01G010760	4.439	0.196402	0.0538433	0.172348	0.159608	-0.183042	-0.015763	0.556679	1
	Pp01G010770	2.302	0.0915982	0.0293626	0.0234671	0.0167468	-0.0846906	-0.00950434	1	1
	Pp01G010780	19.971	0.12495	0.0431694	0.0504796	0.0586017	-0.108887	0.0111117	0.485579	1
	Pp01G010790	0.338	0	0	0	0	0	0	1	1
	Pp01G010800	10.807	0.242023	0.0962031	0.0976903	0.046496	-0.180177	-0.0689042	0.639477	0.348916
	Pp01G010810	6.722	1.29375	0.155863	0.557882	1.15794	-0.988736	0.470068	0.00604278	1
	Pp01G010820	3.282	0	0	0	0	0	0	1	1
	Pp01G010830	3.263	0	0	0	0	0	0	1	1
	Pp01G010840	0.717	0	0	0	0	0	0	1	1
	Pp01G010850	3.278	0	0	0	0	0	0	1	1
	Pp01G010860	0.591	0	0	0	0	0	0	1	1
	Pp01G010870	10.703	0.0255982	0.00901988	0.0151773	0.0454372	-0.023511	0.0423747	1	0.799526
	Pp01G010880	6.657	1.13887	0.491223	0.496194	5.80622	-0.520354	2.18556	0.604951	1.92e-11
	Pp01G010890	5.761	11.2155	3.65927	5.1143	4.97809	-1.39054	-0.0325045	0.021379	1
	Pp01G010900	2.454	17.1877	11.5049	13.4736	12.7751	-0.540474	-0.0713568	1	1
	Pp01G010910	2.671	4.45488	2.23267	2.42405	2.63084	-0.754821	0.0846009	0.901763	1
	Pp01G010920	2.566	20.882	19.219	22.4228	22.8389	-0.114035	0.0254078	1	1
	Pp01G010930	2.454	3.98164	220.431	2.96662	2.76914	5.47409	-0.0736743	0.00309942	1
	Pp01G010940	4.437	1.78675	9.92433	2.42583	9.89868	1.97089	1.66963	0.0155146	0.000103499
	Pp01G010950	3.344	31.0959	34.7847	32.9157	29.8051	0.156952	-0.138784	0.708285	0.478167
	Pp01G010960	5.228	30.3369	19.9414	23.3718	28.5567	-0.581504	0.278274	1	0.906745
	Pp01G010970	1.958	0	0	0	0.00992008	0	0.0142411	1	1
	Pp01G010980	1.241	12.4909	6.5296	6.84282	7.39404	-0.841339	0.0979925	0.951117	1
	Pp01G010990	4.669	7.56219	7.61853	6.3113	7.96034	0.00946147	0.293425	1	0.994407
	Pp01G011000	2.709	20.5436	24.1831	25.1746	25.9631	0.225199	0.0428197	0.590848	1
	Pp01G011010	3.007	57.2267	198.911	58.3481	81.5287	1.7796	0.475696	0.0191342	0.621216
	Pp01G011020	5.705	31.9092	42.5709	27.5353	30.7289	0.404873	0.153048	0.346573	1
	Pp01G011030	2.598	5.43784	5.41019	5.27355	5.6675	-0.00620856	0.0878627	1	1
	Pp01G011040	4.952	13.0719	11.698	11.8486	14.5715	-0.148223	0.27729	1	0.986416
	Pp01G011050	4.189	54.9756	12.028	18.0484	23.3272	-2.10318	0.3529	1.39e-05	0.729472
	Pp01G011060	3.944	7.88336	9.73619	6.85198	8.0847	0.273304	0.210382	0.717922	1
	Pp01G011070	7.114	89.2085	95.2651	97.7662	108.228	0.093749	0.145253	0.933963	1
	Pp01G011080	6.517	33.5477	37.6318	35.1604	40.3694	0.161201	0.194156	0.860951	1
	Pp01G011090	2.491	34.5522	20.1951	22.9364	24.537	-0.746208	0.0933831	0.835509	1
	Pp01G011100	0.693	0	0	0	0	0	0	1	1
	Pp01G011110	0.886	0.0378262	0.0181602	0.0203715	0	-0.0276003	-0.0290945	1	1
	Pp01G011120	7.477	26.7693	24.034	20.0005	20.829	-0.149598	0.0558166	1	1
	Pp01G011130	2.151	2151.48	2572.01	2700.66	2673.42	0.25746	-0.014625	0.499872	1
	Pp01G011140	1.87	61.8163	72.7217	57.2624	46.1104	0.230951	-0.306517	0.578288	0.182312
	Pp01G011150	1.955	1.71168	1.25604	0.688925	0.800921	-0.265392	0.0926296	1	1
	Pp01G011160	2.048	0.704171	0.246751	0.147581	0.161638	-0.450897	0.0175636	0.706714	1
	Pp01G011170	1.872	1.65984	0.837762	1.22451	0.569175	-0.533392	-0.503481	0.969519	0.210495
	Pp01G011180	0.83	0	0	0	0	0	0	1	1
	Pp01G011190	4.297	0.0286352	0.13896	0	0	0.146985	0	0.232917	1
	Pp01G011200	3.736	9.87711	8.84195	10.795	8.79911	-0.144279	-0.267458	1	0.249768
	Pp01G011210	16.922	5.3146	4.77643	4.4828	4.82078	-0.128512	0.0862993	1	1
	Pp01G011220	3.53	2.24865	1.56183	1.41098	1.23211	-0.342668	-0.111211	1	1
	Pp01G011230	7.51	10.1188	11.2607	10.7293	10.9529	0.141042	0.0272454	0.949861	1
	Pp01G011240	3.442	146.258	122.844	127.707	125.484	-0.24982	-0.0251286	1	0.970807
	Pp01G011250	1.112	0.0141902	0.0564444	0	0.154979	0.0588885	0.207867	1	0.335508
	Pp01G011260	0.475	20.9255	23.9835	25.4381	22.0817	0.188367	-0.195871	0.956879	0.987142
	Pp01G011270	1.054	13.4553	13.4541	15.1512	14.2082	-0.000125265	-0.086786	1	1
	Pp01G011280	3.257	2.59316	1.37837	1.68652	1.10798	-0.595277	-0.349879	0.945093	0.351346
	Pp01G011290	1.861	22.8444	25.0855	24.4945	24.2499	0.129597	-0.0139095	0.797941	1
	Pp01G011300	2.738	11.5816	13.5479	12.1223	13.378	0.209501	0.131836	0.702057	1
	Pp01G011310	8.021	10.4887	11.6781	12.5743	10.9111	0.142123	-0.188574	0.951117	0.243066
	Pp01G011320	12.181	9.42987	7.24022	4.93735	4.39532	-0.339967	-0.138112	1	0.531758
	Pp01G011330	1.782	8.29482	0.556385	0.544307	0.57668	-2.57823	0.02993	0.000108635	1
	Pp01G011340	0.938	0.0168226	0	0	0	-0.0240679	0	1	1
	Pp01G011350	7.477	16.7727	4.82541	5.5888	5.33481	-1.60923	-0.0567139	0.000753252	1
	Pp01G011360	2.111	0	0	0.00855006	0.00802867	0	-0.000746026	1	1
	Pp01G011370	0.293	0	0	0	0	0	0	1	1
	Pp01G011380	3.991	1.77707	1.48037	1.86199	2.157	-0.163004	0.141537	1	1
	Pp01G011390	6.542	21.9133	17.4897	21.3971	23.0572	-0.309459	0.103156	1	1
	Pp01G011400	4.391	25.8322	22.9334	28.5645	30.6457	-0.164937	0.0981413	1	1
	Pp01G011410	6.503	6.74788	8.23423	5.74564	7.05164	0.25319	0.255328	0.834941	1
	Pp01G011420	5.003	2.15406	0.896555	1.56829	3.89343	-0.733829	0.930036	0.484997	0.104536
	Pp01G011430	2.121	8.0174	5.94186	3.98651	5.62803	-0.377389	0.41055	1	0.893622
	Pp01G011440	5.563	0.00283652	0	0.00306378	0	-0.00408644	-0.00441335	1	1
	Pp01G011450	35.771	12.4568	18.3762	12.1579	17.9066	0.525949	0.522966	0.716242	0.0727025
	Pp01G011460	1.592	0	0	0.0112978	0	0	-0.0162079	1	1
	Pp01G011470	8.54	1.15143	0.248798	0.381542	0.266683	-0.784752	-0.125223	0.0450153	0.897272
	Pp01G011480	4.563	6.10176	6.80541	7.25581	7.13525	0.136297	-0.021224	1	1
	Pp01G011490	5.468	75.4161	94.7098	114.457	126.622	0.324789	0.144523	0.452815	1
	Pp01G011500	2.875	15.933	16.3143	15.118	18.9285	0.0321229	0.306166	0.960029	0.918293
	Pp01G011510	0.749	11.6035	9.53875	9.84183	8.5829	-0.25812	-0.178074	1	1
	Pp01G011520	0.185	2.35874	1.53995	0.189351	0.679831	-0.403124	0.498141	1	0.938443
	Pp01G011530	1.447	228.253	160.506	184.809	128.96	-0.505349	-0.515757	1	0.00619591
	Pp01G011540	1.808	0.250896	0.0186927	1.59701	1.48609	-0.296243	-0.0629738	0.196436	1
	Pp01G011550	2.887	100.911	60.1832	84.1338	77.0965	-0.736102	-0.124473	1	0.51323
	Pp01G011560	6.73	12.9166	13.414	14.3727	16.1151	0.0506665	0.154896	0.963274	1
	Pp01G011570	14.157	13.3676	14.0706	12.3897	14.7962	0.0689211	0.238455	1	1
	Pp01G011580	2.25	0.183063	1.036	0.556	0.853105	0.783213	0.252103	0.00969295	1
	Pp01G011590	0.638	0	0	0.0830972	0.0531301	0	-0.040479	1	1
	Pp01G011600	4.147	18.7293	21.007	28.5627	38.2511	0.157621	0.408952	0.842894	0.868708
	Pp01G011610	3.666	146.462	281.14	205.399	539.393	0.936071	1.38857	0.0273821	5.16e-10
	Pp01G011620	4.919	13.2563	16.5276	18.579	17.7795	0.298026	-0.0601542	0.591181	0.897272
	Pp01G011630	1.292	0	0	0	0	0	0	1	1
	Pp01G011640	1.116	0	0	0	0	0	0	1	1
	Pp01G011650	0.394	0	0	0	0	0	0	1	1
	Pp01G011660	1.397	0	0	0	0	0	0	1	1
	Pp01G011670	0.383	0	0	0	0	0	0	1	1
	Pp01G011680	0.918	0	0	0	0	0	0	1	1
	Pp01G011690	2.524	5.08132	1.56039	1.90676	1.70867	-1.24802	-0.101825	0.0980341	1
	Pp01G011700	1.082	54.9585	75.7643	66.348	52.9256	0.456079	-0.320665	0.219165	0.226903
	Pp01G011710	5.995	21.3634	22.5209	21.1925	25.8673	0.0728083	0.27578	0.960029	0.892068
	Pp01G011720	3.222	11.6463	9.24123	11.663	13.5351	-0.304323	0.198915	1	1
	Pp04G026040	1.603	3.46958	61.1188	51.0704	888.173	3.79682	4.09393	0.000135031	4.31e-33
	Pp01G011740	1.07	2.22825	1.7835	1.9899	1.2539	-0.213849	-0.407673	1	0.571524
	Pp01G011750	1.608	100.722	114.295	114.362	117.087	0.180704	0.0336768	0.649717	1
	Pp01G011760	4.861	53.3039	25.0062	28.2886	24.4494	-1.0622	-0.202708	0.333523	0.224253
	Pp01G011770	2.39	64.8109	54.7788	57.3746	66.8936	-0.238611	0.217934	1	1
	Pp01G011780	0.212	57.9129	88.7749	63.3361	52.0287	0.607728	-0.278856	0.556281	0.874306
	Pp01G011790	2.069	2.54325	1.04366	0.805317	1.18809	-0.793922	0.277417	0.553743	1
	Pp01G011800	3.559	52.9459	34.8853	38.0875	35.7728	-0.588123	-0.0880689	1	0.716004
	Pp01G011810	3.812	67.3359	75.453	62.0639	51.2268	0.161929	-0.272025	0.746577	0.151378
	Pp01G011820	3.129	23.9151	17.4135	19.1446	21.8012	-0.436257	0.178715	1	1
	Pp01G011830	0.571	0.248469	0.0274808	0	0	-0.281049	0	1	1
	Pp01G011840	0.53	143.27	1965.04	1744.37	1176.98	3.76844	-0.567218	3.15e-09	0.0745712
	Pp01G011850	9.788	14.4539	25.4759	19.573	18.5059	0.776709	-0.0768411	0.0533742	0.706294
	Pp01G011860	1.094	0	0	0	0.0177546	0	0.0253897	1	1
	Pp01G011870	2.347	8.46506	6.69287	66.1603	31.2664	-0.299091	-1.05758	1	2.73e-09
	Pp01G011880	3.302	21.873	21.2095	19.6954	26.1215	-0.0424704	0.390129	1	0.447904
	Pp01G011890	0.665	134.248	90.5661	81.0275	91.3287	-0.562726	0.170671	1	1
	Pp01G011900	1.439	1.01074	0.0447254	0	0	-0.9446	0	0.00767349	1
	Pp01G011910	2.568	8.80332	5.02282	4.58091	4.02746	-0.702831	-0.150672	0.960029	1
	Pp01G011920	0.488	10.3716	8.53962	16.8929	97.7703	-0.253436	2.46469	1	4.36e-10
	Pp01G011930	6.932	17.7097	19.1938	16.0142	20.4739	0.110131	0.335849	1	0.586004
	Pp01G011940	0.374	0	0	0	0	0	0	1	1
	Pp01G011950	0.894	0	0	0	0	0	0	1	1
	Pp01G011960	4.34	61.7752	33.0333	36.2101	36.4728	-0.883249	0.0101531	0.718747	1
	Pp01G011970	0.392	0	0	0	0	0	0	1	1
	Pp01G011980	0.926	12.7275	10.0779	13.9001	13.5032	-0.309389	-0.0389467	1	1
	Pp01G011990	1.705	100.539	114.416	150.489	119.153	0.184813	-0.334349	0.655576	0.0436826
	Pp01G012000	1.524	0.628176	1.09624	0.585482	0.763858	0.364548	0.153813	0.781187	1
	Pp01G012010	7.117	0	0.0289463	0.0143688	0.157377	0.0411677	0.190277	0.219619	0.306391
	Pp01G012020	1.837	0	0	0	0	0	0	1	1
	Pp01G012030	1.453	0	0	0.0117301	0.0133679	0	0.00233354	1	1
	Pp01G012040	1.649	0	0.00975741	0	0	0.0140087	0	1	1
	Pp01G012050	9.321	0.02338	0.0379925	48.5452	6.6746	0.020454	-2.69058	1	5.85e-25
	Pp01G012060	0.903	199.031	114.164	106.668	115.388	-0.796538	0.112354	1	1
	Pp01G012070	6.086	15.3232	11.6929	9.21791	10.2353	-0.362901	0.136936	1	1
	Pp01G012080	5.583	6.02542	4.00085	4.91789	5.97717	-0.49041	0.237559	1	1
	Pp01G012090	5.179	88.516	62.7419	83.2818	134.946	-0.489902	0.689739	1	0.0154855
	Pp01G012100	3.285	6.53649	5.51155	6.47787	6.92846	-0.210892	0.0844128	1	1
	Pp01G012110	5.747	0.0123435	0	0	0.0202786	-0.0176989	0.0289632	0.960029	0.671301
	Pp01G012120	5.369	2.25504	2.00557	3.36591	1.99484	-0.115038	-0.543803	1	0.0666483
	Pp01G012130	10.892	2.04616	0.469818	0.566675	1.28821	-1.05136	0.546512	0.00709413	0.0426268
	Pp01G012140	2.844	44.5738	55.8111	50.948	47.503	0.317967	-0.0989936	0.365242	0.615618
	Pp01G012150	2.302	22.9461	17.7363	20.2413	16.0636	-0.353951	-0.315945	1	0.286874
	Pp01G012160	1.865	0.00846089	0.0336548	0.0736155	0.0195024	0.0355993	-0.0746121	1	0.941785
	Pp01G012170	5.256	12.8728	9.53252	8.81621	9.43165	-0.397403	0.0877286	1	1
	Pp01G012180	2.942	0.116812	0.0108027	0	0.00650156	-0.143885	0.00934941	0.251059	1
	Pp01G012190	1.607	1577.21	1386.34	1577.72	1494.88	-0.185967	-0.0777622	1	0.807994
	Pp01G012200	0.504	0.848588	1.2789	0.850254	1.08213	0.301915	0.170335	1	1
	Pp01G012210	2.917	2.2822	0.56523	0.375249	0.55843	-1.06829	0.1804	0.0625109	1
	Pp01G012220	2.359	149.117	188.043	175.556	171.988	0.332623	-0.0294582	0.375923	0.957861
	Pp01G012230	4.076	0	0	0	0	0	0	1	1
	Pp01G012240	0.872	0.342403	0.20622	0.323681	0.376201	-0.154325	0.0561361	1	1
	Pp01G012250	2.622	4.74991	0.939303	1.04339	1.07607	-1.568	0.0228955	0.0191807	1
	Pp01G012260	0.371	0	0.0422953	0.0459402	0.0980378	0.059764	0.0701273	1	1
	Pp01G012270	0.251	58.7031	28.0074	18.3943	34.8555	-1.04139	0.886566	0.725834	0.216276
	Pp01G012280	2.205	0	0	0	0	0	0	1	1
	Pp01G012290	2.801	0	0	0	0	0	0	1	1
	Pp01G012300	2.279	0	0	0	0	0	0	1	1
	Pp01G012310	1.559	0	0	0	0	0	0	1	1
	Pp01G012320	2.041	0.00694961	0.0384408	0.0264372	0.122807	0.0444275	0.129465	1	0.549915
	Pp01G012330	0.365	1.88493	0.701089	1.03689	0.732555	-0.762076	-0.233466	0.946486	1
	Pp01G012340	1.473	0	0	0	0	0	0	1	1
	Pp01G012350	1.017	0	0	0	0	0	0	1	1
	Pp01G012360	1.613	95.0415	88.2651	81.2128	67.7601	-0.105561	-0.25779	1	0.131966
	Pp01G012370	5.844	0.030009	0.00268507	0.00291647	0	-0.0387884	-0.00420145	0.503935	1
	Pp01G012380	0.305	1.63237	1.96134	1.17201	2.33177	0.169888	0.617261	1	0.970107
	Pp01G012390	0.458	0	0	0	0	0	0	1	1
	Pp01G012400	0.689	8.11944	3.37839	3.2574	3.63256	-1.05854	0.121837	0.822819	1
	Pp01G012410	1.546	0.34649	0.101498	0.0116748	0.116032	-0.289737	0.141633	1	0.426854
	Pp01G012420	0.484	0	0	0	0	0	0	1	1
	Pp01G012430	0.299	0.147652	0	0	0	-0.198685	0	1	1
	Pp01G012440	5.225	29.8954	19.7031	6.4682	4.35423	-0.577547	-0.480082	1	0.0627667
	Pp01G012450	4.13	0.00429407	0	0.00435498	0	-0.00618177	-0.00626927	1	1
	Pp01G012460	0.311	97.6003	48.9196	39.2221	30.2196	-0.981985	-0.365535	0.836667	0.533873
	Pp01G012470	3.726	0	0	0	0	0	0	1	1
	Pp01G012480	2.886	0	0	0	0	0	0	1	1
	Pp01G012490	0.689	0	0	0	0	0	0	1	1
	Pp01G012500	1.08	0	0	0	0	0	0	1	1
	Pp01G012510	0.578	312.875	101.953	41.02	32.6102	-1.6082	-0.322174	0.00506031	0.414709
	Pp01G012520	0.473	0	0	0	0	0	0	1	1
	Pp01G012530	2.758	4.0247	3.12501	6.74202	2.98685	-0.284641	-0.957461	1	0.0835099
	Pp01G012540	0.47	4.79797	2.93267	1.05641	1.19075	-0.560039	0.091292	1	1
	Pp01G012550	2.137	0	0.0146856	0	0.00793098	0.0210327	0.0113969	1	1
	Pp01G012560	0.558	1.72412	0.176662	0.224509	0.151868	-1.21109	-0.0882269	0.118138	1
	Pp01G012570	2.137	0.0609014	0.0293712	0.0337841	0.0770312	-0.0435273	0.0591251	1	1
	Pp01G012580	13.654	4.94497	4.21888	4.04407	5.17159	-0.187927	0.291054	1	0.843391
	Pp01G012590	2.374	11.2572	10.7071	9.58247	12.0439	-0.0662408	0.301695	1	1
	Pp01G012600	2.182	19.1845	16.8666	17.7457	18.9013	-0.175981	0.0863023	1	1
	Pp01G012610	1.788	0	0.00899886	0	0	0.0129245	0	1	1
	Pp01G012620	10.964	17.7015	17.0785	17.0496	19.4367	-0.0488819	0.179198	1	1
	Pp01G012630	4.838	43.2261	24.8894	34.8089	34.9871	-0.772538	0.00716277	0.720498	1
	Pp01G012640	0.767	528.432	482.248	469.733	679.376	-0.131681	0.531423	1	0.0803861
	Pp01G012650	2.973	52.4339	68.2159	53.0495	59.6322	0.373349	0.165805	0.477679	1
	Pp01G012660	1.691	90.2144	122.696	109.607	150.775	0.439465	0.456495	0.274525	0.144559
	Pp01G012670	8.733	13.5062	12.3578	13.6684	16.2691	-0.118992	0.235482	1	1
	Pp01G012680	1.93	2.18603	1.14117	1.51786	0.989854	-0.573361	-0.339535	0.983785	1
	Pp01G012690	3.877	81.5095	120.859	112.155	138.533	0.562584	0.302307	0.128043	0.755987
	Pp01G011730	1.434	0.381469	10.0931	5.72551	113.479	3.00539	4.0893	0.00653904	5.09e-10
	Pp01G012710	3.318	0.97056	5.96543	0.479142	0.317753	1.82161	-0.166681	0.0685009	0.813451
	Pp01G012720	0.856	0	0	0.907127	0.318743	0	-0.532238	1	0.383268
	Pp01G012730	3.785	12.2253	14.3521	13.4527	13.7322	0.215133	0.027638	0.707419	1
	Pp01G012740	2.334	0	0	0	0	0	0	1	1
	Pp01G012750	4.781	1.34694	0.4019	0.760626	0.608829	-0.743396	-0.130078	0.221615	0.922822
	Pp01G012760	0.272	0	0	0	0	0	0	1	1
	Pp01G012770	0.467	0	0	0	0	0	0	1	1
	Pp01G012780	4.333	5.0731	6.67525	6.96976	8.41907	0.33778	0.241048	0.500425	1
	Pp01G012790	1.187	0.720015	0.12237	0.180721	0.127078	-0.615872	-0.0670812	0.335173	1
	Pp01G012800	3.769	212.451	169.783	165.652	198.529	-0.321744	0.259755	1	0.978827
	Pp01G012810	1.392	31.8664	16.5707	18.1878	28.2714	-0.903443	0.6093	0.622291	0.161619
	Pp01G012820	0.554	103.553	31.3452	47.7056	34.3033	-1.69261	-0.464288	0.0199388	0.405452
	Pp01G012830	3.267	91.7916	124.37	175.22	119.499	0.43413	-0.548364	0.286431	0.00102894
	Pp01G012840	4.324	80.3181	65.252	83.6624	59.0335	-0.295613	-0.495955	1	0.00216358
	Pp01G012850	1.154	0	0	0	0	0	0	1	1
	Pp01G012860	6.738	45.4371	38.4005	46.3216	37.8031	-0.237063	-0.286329	1	0.0714784
	Pp01G012870	3.504	14.3806	14.9859	14.818	15.4806	0.0556883	0.0591991	0.940658	1
	Pp01G012880	0.863	0.433934	0.339428	1.6124	6.98065	-0.0983612	1.61113	1	0.0694675
	Pp01G012890	0.406	0.0388659	0	0	0	-0.0550094	0	1	1
	Pp01G012900	1.054	2.74416	8.83263	10.6791	159.517	1.39294	3.78072	0.218351	3.06e-15
	Pp01G012910	0.617	12.6347	18.1499	14.5657	107.122	0.490056	2.79622	0.997817	0.000298499
	Pp01G012920	0.884	35.6409	92.5097	81.9264	1141.6	1.35166	3.78434	0.166655	1.9e-18
	Pp01G012930	0.678	4.3995	4.63307	12.1676	47.0529	0.0610955	1.86763	1	4.65e-05
	Pp01G012940	0.587	2.91972	18.9364	12.2653	101.096	2.34658	2.9442	0.0217991	1.95e-06
	Pp01G012950	1.069	2.99652	4.85524	12.1866	197.898	0.550982	3.91489	0.582855	1.69e-18
	Pp01G012960	0.938	79.3684	67.3651	280.043	1706.02	-0.233368	2.60261	1	5.38e-14
	Pp01G012970	1.045	8.3259	67.6106	27.7358	433.517	2.87912	3.91849	0.00274754	3.65e-19
	Pp01G012980	5.837	77.4874	271.641	226.333	1763.81	1.79647	2.95664	0.0169284	6.27e-22
	Pp01G012990	0.942	111.708	53.3606	59.4977	38.39	-1.05196	-0.619049	0.603667	0.0081493
	Pp01G013000	2.311	22.4042	43.4925	37.3501	489.949	0.926798	3.67827	0.450465	2.24e-15
	Pp01G013010	5.601	2.53642	2.33109	1.9664	16.3995	-0.0862961	2.55226	1	0.000162599
	Pp01G013020	0.585	48.6686	26.4674	59.2607	998.958	-0.854617	4.05258	0.875087	1.31e-13
	Pp01G013030	1.069	0.244821	8.82773	3.90016	12.5877	2.98092	1.4714	0.0116737	0.00476017
	Pp01G013040	0.925	9461.18	15878.4	17860.2	11780.8	0.746915	-0.600266	0.158152	2.43e-05
	Pp01G013050	0.656	0.0721626	0	1.56898	0.202588	-0.100524	-1.09505	1	0.000580633
	Pp01G013060	0.894	17.1381	17.3398	28.0011	204.736	0.0159596	2.82662	1	2.11e-13
	Pp01G013070	0.599	2.67699	3.47871	5.65274	174.947	0.284559	4.72505	1	2.98e-27
	Pp01G013080	1.592	11.6511	5.18642	7.13709	6.73328	-1.03209	-0.0734315	0.617712	1
	Pp01G013090	5.84	6.90913	2.83753	4.50864	6.67813	-1.04334	0.479059	0.21525	0.515048
	Pp01G013100	3.343	7.72674	9.22837	9.59312	9.10847	0.229062	-0.0675621	0.8638	1
	Pp01G013110	7.619	21.0346	12.8318	18.1495	20.1855	-0.671774	0.145771	0.920881	1
	Pp01G013120	0.524	0	0	0	0	0	0	1	1
	Pp01G013130	4.524	8.46333	2.52451	3.95037	10.145	-1.42492	1.17078	0.0427523	2.8e-05
	Pp01G013140	2.234	0.157164	0.0423221	0.0466475	0.0086945	-0.150793	-0.0532864	1	0.819785
	Pp01G013150	3.906	80.301	116.027	122.296	95.3418	0.525497	-0.355888	0.229436	0.0495307
	Pp01G013160	0.976	0.127194	1.62884	0.055479	0.304636	1.22169	0.30575	0.290073	0.659666
	Pp01G013170	2.86	20.6636	24.97	27.0941	25.3527	0.261572	-0.092317	0.462443	0.808148
	Pp01G013180	8.736	8.97407	12.6443	10.3267	12.571	0.452047	0.260793	0.486712	1
	Pp01G013190	2.268	100.053	71.332	70.3334	122.557	-0.482408	0.792524	1	0.000485954
	Pp01G013200	1.939	117.502	234.47	172.891	212.858	0.990628	0.29847	0.056657	0.850483
	Pp01G013210	3.444	67.7208	71.3403	69.559	75.3383	0.0740535	0.113578	0.836424	1
	Pp01G013220	1.576	51.4215	40.7118	40.5895	46.047	-0.329704	0.177885	1	1
	Pp01G013230	0.994	0	0	0	0	0	0	1	1
	Pp01G013240	0.495	0	0	0	0	0	0	1	1
	Pp01G013250	1.781	0	0	0	0	0	0	1	1
	Pp01G013260	0.566	0	0.166341	0.0317775	0	0.22199	-0.0451319	0.713595	1
	Pp01G013270	1.722	0.0482969	0	0.0313713	0.0668185	-0.0680473	0.048751	0.67836	1
	Pp01G013280	0.574	0.137453	0	0.0314445	0	-0.185806	-0.0446663	0.9647	1
	Pp01G013290	0.976	0	0	2.10932	1.01047	0	-0.62907	1	0.177134
	Pp01G013300	0.503	0.0352575	0	1.19029	1.01175	-0.0499896	-0.122665	1	1
	Pp01G013310	0.736	0	0	1.14655	0.798482	0	-0.255243	1	1
	Pp01G013320	0.53	0	0	0	0	0	0	1	1
	Pp01G013330	0.254	0.187788	0.185333	0	0.528303	-0.00298502	0.611931	1	0.442103
	Pp01G013340	2.713	0	0	0	0	0	0	1	1
	Pp01G013350	0.191	0.148525	0	0	0	-0.199782	0	1	1
	Pp01G013360	0.849	0	0	0	0	0	0	1	1
	Pp01G013370	0.341	7.35312	1.69177	0.314447	0	-1.63376	-0.394456	0.338824	0.42533
	Pp01G013380	2.412	0.876278	0.0131764	0.00706626	0	-0.888988	-0.0101586	0.000210957	1
	Pp01G013390	3.858	0	0	0	0	0	0	1	1
	Pp01G013400	1.332	0	0	0	0	0	0	1	1
	Pp01G013410	1.292	0	0	0	0	0	0	1	1
	Pp01G013420	2.262	0	0.0140502	0	0	0.020129	0	1	1
	Pp01G013430	1.781	0	0	0	0	0	0	1	1
	Pp01G013440	0.554	9.84652	1.99565	1.29358	0.946876	-1.85629	-0.236437	0.0557149	1
	Pp01G013450	0.341	28.7805	5.77367	0.731992	0.792003	-2.13636	0.0491409	0.168236	1
	Pp01G013460	5.808	7.3214	16.865	17.3584	18.9918	1.10224	0.122968	0.00289932	1
	Pp01G013470	7.233	0	0	0	0	0	0	1	1
	Pp01G013480	1.957	0.210189	0.314378	2.3203	1.18442	0.119148	-0.604065	1	0.803844
	Pp01G013490	1.785	0	0.00879078	0	0	0.012627	0	1	1
	Pp01G013500	1.632	0	0	0	0	0	0	1	1
	Pp01G013510	0.95	0	0	0	0	0	0	1	1
	Pp01G013520	1.785	0	0	0	0	0	0	1	1
	Pp01G013530	1.864	0	0	0	0	0	0	1	1
	Pp01G013540	4.628	0	0	0	0	0	0	1	1
	Pp01G013550	12.063	0	0	0	0	0	0	1	1
	Pp01G013560	1.067	0	0	0	0	0	0	1	1
	Pp01G013570	6.148	0.0028846	0.0201602	0.0058613	0.0487945	0.0246401	0.0603006	0.92834	0.147222
	Pp01G013580	4.796	4.61042	1.85867	1.20424	1.47225	-0.972767	0.165541	0.317736	1
	Pp01G013590	0.809	100.392	60.6988	138.999	262.06	-0.716625	0.90998	1	0.000492437
	Pp01G013600	1.162	0.738531	0.352116	0.151813	0.810081	-0.36265	0.652147	1	0.0109925
	Pp01G013610	1.271	0	0	0	0	0	0	1	1
	Pp01G013620	2.227	0.00636917	0	0	0.00872183	-0.00915963	0.0125284	1	1
	Pp01G013630	2.344	24.4416	18.7783	26.01	30.1333	-0.36327	0.204964	1	1
	Pp01G013640	1.347	0	0.0477802	0	0	0.067336	0	0.951117	1
	Pp01G013650	1.791	0.0395984	0.00876133	0	0	-0.0434414	0	1	1
	Pp01G013660	2.484	92.7323	76.1798	94.9643	109.282	-0.280323	0.200622	1	1
	Pp01G013670	2.184	0	0	0	0	0	0	1	1
	Pp01G013680	0.269	0	0	0	0	0	0	1	1
	Pp01G013690	2.114	0	0	0	0	0	0	1	1
	Pp01G013700	2.858	20.738	20.5126	20.2542	25.6961	-0.0150382	0.32888	1	0.709174
	Pp01G013710	10.4	7.15328	9.44478	6.40346	7.72322	0.357329	0.236661	0.753068	1
	Pp01G013720	1.657	0	0	0.0417505	0.121475	0	0.106387	1	1
	Pp01G013730	0.941	0.0318424	0	0.0191138	0	-0.0452226	-0.0273152	1	1
	Pp01G013740	2.896	21.3886	14.1191	15.9658	16.8473	-0.566397	0.0730775	1	1
	Pp01G013750	7.263	1.697	0.615864	0.3969	0.315402	-0.739051	-0.0867253	0.53815	0.992713
	Pp01G013760	5.549	50.4834	47.554	54.7221	66.6536	-0.0845156	0.279919	1	0.891288
	Pp01G013770	0.341	0.124787	0.0519249	0.102912	0.220584	-0.0966204	0.146254	1	1
	Pp01G013780	3.787	0.00416677	0	0	0.005129	-0.00599889	0.00738067	1	1
	Pp01G013790	1.343	0.254155	0.0356452	0.0522136	0.141904	-0.276186	0.118013	0.425342	0.985426
	Pp01G013800	0.846	0.0396147	0	0.0853389	0.380608	-0.056049	0.347158	1	0.573709
	Pp01G013810	0.847	0	0	0	0	0	0	1	1
	Pp01G013820	0.61	0	0	0	0	0	0	1	1
	Pp01G013830	1.277	0.203963	0.676164	0.713207	0.545758	0.477373	-0.148385	0.775305	1
	Pp01G013840	4.533	37.6258	35.2592	36.5531	55.5864	-0.0912183	0.591521	1	0.0290528
	Pp01G013850	1.754	0.0404436	0	0.00971712	0.0205679	-0.0571987	0.015421	0.960029	1
	Pp01G013860	0.695	0.102044	0.124485	0	0	0.0290824	0	1	1
	Pp01G013870	5.295	22.4153	17.2353	15.1811	17.046	-0.360715	0.157369	1	1
	Pp01G013880	1.121	0	0	0.016101	0	0	-0.0230437	1	1
	Pp01G013890	3.47	0.379058	0.143897	0.175366	0.0904293	-0.269726	-0.108213	1	1
	Pp01G013900	4.197	0.0159705	0.00421882	0.00834642	0.00403824	-0.0167848	-0.00617714	1	1
	Pp01G013910	7.022	171.924	134.909	163.714	105.708	-0.347504	-0.626294	1	0.00543275
	Pp01G013920	0.362	31.9093	14.2172	16.9798	13.6282	-1.11279	-0.297621	0.564046	1
	Pp01G013930	2.873	30.4231	36.3145	31.755	37.7454	0.247908	0.24231	0.571452	1
	Pp01G013940	6.55	9.78301	2.70041	1.50498	1.5471	-1.543	0.0240523	0.0195047	1
	Pp01G013950	4.485	2.37363	1.96511	1.56866	1.85614	-0.18622	0.153048	1	1
	Pp01G013960	1.823	6352.91	4286.9	4253.7	2997.89	-0.567373	-0.504628	1	0.0275576
	Pp01G013970	1.099	0	0	0	0	0	0	1	1
	Pp01G013980	6.719	34.6212	38.0404	26.9532	30.9533	0.132228	0.192955	0.947808	1
	Pp01G013990	4.635	17.399	13.99	16.5792	18.6506	-0.295627	0.160701	1	1
	Pp01G014000	5.299	10.0329	9.39194	8.4563	8.45812	-0.0863476	0.000276525	1	1
	Pp01G014010	4.636	3.95276	1.45499	2.01457	2.35394	-1.01251	0.153903	0.234376	1
	Pp01G014020	1.638	1.01996	0.333007	0.460467	0.0767818	-0.599641	-0.439704	0.852097	0.0109925
	Pp01G014030	2.847	11.5811	9.44423	9.17211	11.0823	-0.268548	0.248277	1	1
	Pp01G014040	0.242	0.203693	0.269337	0.0743227	0.40009	0.0766076	0.382092	1	1
	Pp01G014050	1.733	2.55916	0.84411	0.651908	1.59339	-0.94861	0.650705	0.590848	0.0948159
	Pp01G014060	11.482	5.91609	2.3599	3.48686	3.11659	-1.04154	-0.124255	0.0920819	0.650299
	Pp01G014070	9.178	9.63213	11.9075	10.0087	15.4366	0.279779	0.578267	0.684114	0.0161779
	Pp01G014080	1.334	194.677	164.266	221.771	178.716	-0.243683	-0.309839	1	0.0458474
	Pp01G014090	0.557	0.0283295	0.0288868	0	0.0343404	0.000781648	0.048711	1	1
	Pp01G014100	0.374	1006.53	648.076	454.953	539.669	-0.634358	0.24586	1	1
	Pp01G014110	2.022	0	0	0	0.00945974	0	0.0135834	1	1
	Pp01G014120	0.535	711.077	383.863	366.448	590.355	-0.887687	0.686485	0.683331	0.00279821
	Pp01G014130	0.743	1.2151	6.10274	8.40546	3.46139	1.681	-1.076	0.111579	0.0108087
	Pp01G014140	2.569	101.884	152.303	150.809	163.355	0.575363	0.114562	0.11367	1
	Pp01G014150	3.753	9.25216	11.2606	10.0469	14.7704	0.258103	0.513578	0.664167	0.222037
	Pp01G014160	1.451	0.03422	0	0.131806	0.0263647	-0.048543	-0.141084	1	0.64541
	Pp01G014170	0.434	0	0	0	0	0	0	1	1
	Pp01G014180	1.634	0	0	0	0	0	0	1	1
	Pp01G014190	3.734	33.6737	26.3393	29.2157	28.2165	-0.342864	-0.0485139	1	0.91213
	Pp01G014200	0.32	101.699	182.743	50.8468	36.3203	0.839265	-0.474293	0.401679	0.333707
	Pp01G014210	2.149	11.0101	4.19647	3.59103	3.51103	-1.20865	-0.0253594	0.273077	1
	Pp01G014220	0.877	6.19726	0.904228	2.85685	6.09929	-1.91824	0.880253	0.0524572	0.875629
	Pp01G014230	2.63	0.00599983	0.00596636	0	0	-4.8e-05	0	1	1
	Pp01G014240	3.639	14.4475	14.3497	10.0428	14.245	-0.00916456	0.465238	1	0.317846
	Pp01G014250	1.273	11.6478	11.3965	11.2284	14.8309	-0.0289627	0.372513	1	0.970246
	Pp01G014260	5.274	0.61752	0.188417	0.144287	0.373721	-0.444742	0.263639	0.29258	0.55717
	Pp01G014270	1.514	4.742	3.7569	4.08386	4.16482	-0.271533	0.0227952	1	1
	Pp01G014280	0.491	0	0	0	0	0	0	1	1
	Pp01G014290	2.846	0.0332668	0	0	0	-0.0472128	0	0.864008	1
	Pp01G014300	5.944	89.0355	82.2624	68.4195	80.167	-0.112828	0.225552	1	1
	Pp01G014310	2.07	0	0.0454827	0.27213	0.470805	0.0641692	0.209359	0.713595	1
	Pp01G014320	1.808	3.12787	1.74594	1.98874	1.75294	-0.588096	-0.118562	1	1
	Pp01G014330	11.903	8.76545	8.0316	7.30461	7.36381	-0.112704	0.0102476	1	1
	Pp01G014340	1.111	0	0	0	0	0	0	1	1
	Pp01G014350	6.387	21.1375	18.3577	19.2847	22.1739	-0.193584	0.19211	1	1
	Pp01G014360	1.388	22.7996	27.0091	21.1024	19.5559	0.23496	-0.104653	0.66536	0.970246
	Pp01G014370	11.094	5.71784	3.44744	3.74511	4.04109	-0.595021	0.0872923	0.928541	1
	Pp01G014380	0.923	0	0	0	0	0	0	1	1
	Pp01G014390	4.088	16.6732	18.4843	15.1243	19.2956	0.140747	0.331928	0.860992	0.792403
	Pp01G014400	1.091	0	0	0	0	0	0	1	1
	Pp01G014410	7.257	15.0063	8.15854	9.01943	8.77478	-0.805455	-0.0356635	0.592587	0.986416
	Pp01G014420	0.905	0	0	0	0	0	0	1	1
	Pp01G014430	0.488	0	0	0	0	0	0	1	1
	Pp01G014440	2.522	8.72622	0.346669	0.748859	0.529183	-2.85248	-0.193653	1.46e-09	1
	Pp01G014450	4.71	29.3816	21.3086	19.4365	19.6029	-0.445598	0.0116992	1	1
	Pp01G014460	2.05	14.3016	16.2662	15.4514	12.7155	0.174262	-0.262403	0.826377	0.420423
	Pp01G014470	7.211	6.49176	4.98543	4.43975	5.5764	-0.323851	0.273756	1	1
	Pp01G014480	6.208	3.28866	0.655471	1.23523	1.0731	-1.37328	-0.108634	0.0274047	1
	Pp01G014490	0.308	17.2787	8.76616	0.351402	0.249371	-0.904303	-0.113255	1	1
	Pp01G014500	0.242	35.748	19.0717	8.00654	7.89296	-0.872503	-0.0183086	0.956151	1
	Pp01G014510	5.881	61.7812	64.7044	65.13	66.653	0.0656578	0.0328491	0.902354	1
	Pp01G014520	7.372	56.416	40.0408	45.1524	45.7243	-0.484393	0.0177689	1	1
	Pp01G014530	4.304	43.1891	50.1544	43.5929	37.3912	0.211167	-0.216038	0.602773	0.164218
	Pp01G014540	0.924	0	0.0339644	0.0194655	0.0183425	0.0481865	-0.00158997	1	1
	Pp01G014550	3.301	1373.2	1405.3	1326.16	892.859	0.0333069	-0.570227	0.99187	0.000869102
	Pp01G014560	3.793	20.4148	11.5916	13.916	16.819	-0.766143	0.256552	0.812333	1
	Pp01G014570	0.992	0	0	0	0	0	0	1	1
	Pp01G014580	8.491	0.00417725	0.00928702	0	0	0.00732257	0	1	1
	Pp01G014590	2.091	6.55515	30.3331	14.7374	13.4796	2.05215	-0.120175	0.0832994	1
	Pp01G014600	0.197	0	0	0	0	0	0	1	1
	Pp01G014610	14.009	0.774737	2.74418	0.583436	0.463691	1.07704	-0.113448	0.0146505	0.792104
	Pp01G014620	1.259	0	0	0	0	0	0	1	1
	Pp01G014630	4.164	32.5562	28.7639	28.4762	22.1529	-0.173018	-0.34836	1	0.020506
	Pp01G014640	4.435	44.1298	58.5034	55.3272	58.0338	0.398892	0.0677096	0.297686	1
	Pp01G014650	2.633	639.023	1055.26	1084.16	1133.53	0.722769	0.0641882	0.124435	1
	Pp01G014660	0.341	0	0.198219	0	0	0.260892	0	0.850275	1
	Pp01G014670	1.537	0	0	0	0	0	0	1	1
	Pp01G014680	0.725	0	0	0	0	0	0	1	1
	Pp01G014690	3.038	41.6486	18.2057	15.964	12.6405	-1.15097	-0.314581	0.204506	0.224877
	Pp01G014700	7.222	2.58438	1.89626	1.57031	2.15486	-0.307536	0.295633	1	0.847577
	Pp01G014710	6.027	28.1283	33.3748	23.693	26.9742	0.238932	0.179996	0.54133	1
	Pp01G014720	3.487	61.6054	66.6037	65.8252	67.727	0.110814	0.0404838	0.759718	1
	Pp01G014730	2.983	209.473	131.277	182.63	156.139	-0.670072	-0.224761	1	0.110147
	Pp01G014740	0.416	0.151726	0	0	0	-0.203798	0	0.960029	1
	Pp01G014750	6.115	5.56295	0.916117	0.456894	0.584796	-1.77616	0.121401	0.0511443	1
	Pp01G014760	21.608	38.1352	42.0508	39.7254	45.221	0.137575	0.182621	1	1
	Pp01G014770	4.805	18.2199	15.697	17.2967	19.5566	-0.203013	0.168018	1	1
	Pp01G014780	6.436	7.41821	3.96325	5.35909	5.67414	-0.76223	0.0697604	0.72603	1
	Pp01G014790	4.491	19.6298	12.4398	17.5532	13.9266	-0.61822	-0.313779	1	0.110665
	Pp01G014800	2.402	7.99854	11.1991	8.91583	9.04922	0.439008	0.0192781	0.44235	1
	Pp01G014810	0.419	0	0	0	0	0	0	1	1
	Pp01G014820	1.544	0	0	0	0	0	0	1	1
	Pp01G014830	4.108	60.9792	48.4995	75.4129	51.4023	-0.32437	-0.544188	1	0.0011873
	Pp01G014840	0.436	232.523	180.481	164.171	168.921	-0.363749	0.0409042	1	1
	Pp01G014850	2.349	65.2973	56.0747	59.5245	66.8936	-0.216097	0.165755	1	1
	Pp01G014860	4.314	20.907	19.327	16.7406	18.3714	-0.107996	0.126877	1	1
	Pp01G014870	7.295	13.4571	13.1576	13.9253	15.183	-0.0302068	0.116715	1	1
	Pp01G014880	2.241	6.11428	3.48295	3.3084	4.08213	-0.66627	0.23828	1	1
	Pp01G014890	3.577	127.615	20.323	4.65636	9.70954	-2.59258	0.920951	0.0327993	0.168066
	Pp01G014900	3.784	0	0	0.00475319	0.00513307	0	0.000545343	1	1
	Pp01G014910	5.51	20.2859	24.9851	20.2789	25.9839	0.287787	0.342676	0.641154	0.573709
	Pp01G014920	0.702	0.305601	0.111763	0.0257111	0.0276688	-0.231865	0.00275103	1	1
	Pp01G014930	0.718	135.003	89.7336	82.5331	94.6829	-0.583934	0.195913	1	1
	Pp01G014940	4.006	0.612981	0.0683907	1.09232	1.02169	-0.59429	-0.0495442	0.0211989	1
	Pp01G014950	2.028	108.006	76.9115	90.493	83.4355	-0.484493	-0.115812	1	0.566309
	Pp01G014960	3.024	43.1329	34.9255	27.6152	35.8891	-0.296844	0.366416	1	0.569119
	Pp01G014970	3.358	0.0951045	0.0052729	0.00507559	0.120211	-0.123481	0.156467	0.318351	0.0496746
	Pp01G014980	2.758	0.62839	0.165405	0.115473	0.224554	-0.482614	0.134601	0.428043	0.990835
	Pp01G014990	2.574	24.0598	25.9459	20.6386	18.1072	0.10469	-0.17949	0.858946	0.478571
	Pp01G015000	0.271	449.538	294.569	467.647	538.282	-0.608156	0.202538	1	1
	Pp01G015010	3.526	0	0	0	0.0535988	0	0.0753256	1	0.149748
	Pp01G015020	1.576	0	0	0	0	0	0	1	1
	Pp01G015030	7.266	0	0.00221442	0	0	0.0031912	0	1	1
	Pp01G015040	0.875	0	0	0	0	0	0	1	1
	Pp01G015050	0.945	0	0	0	0	0	0	1	1
	Pp01G015060	0.605	1.44549	5.97941	0.355921	0.242121	1.51298	-0.126467	0.508344	1
	Pp01G015070	0.593	9.66753	9.97094	16.9849	250.798	0.0404615	3.80741	1	2.6e-10
	Pp01G015080	1.957	14.1202	14.528	12.3005	14.1391	0.0383969	0.186795	1	1
	Pp01G015090	6.809	1.51435	0.670746	2.41648	1.78833	-0.589693	-0.293108	1	0.600792
	Pp01G015100	4.449	45.7255	47.6813	50.775	57.3641	0.0591569	0.172827	0.894108	1
	Pp01G015110	0.596	16.3404	9.67544	8.76152	7.87337	-0.699842	-0.137624	1	1
	Pp01G015120	1.803	0	0	0	0	0	0	1	1
	Pp01G015130	2.116	4.98439	5.78863	5.99942	6.72037	0.181917	0.141435	0.924553	1
	Pp01G015140	2.266	6.55778	7.81387	6.79049	7.13466	0.221814	0.0623693	0.78435	1
	Pp01G015150	1.411	3.55948	3.39857	2.916	4.33319	-0.0518353	0.445618	1	0.982986
	Pp01G015160	2.494	5.89548	3.33522	3.98827	4.50796	-0.669545	0.14298	0.960029	1
	Pp01G015170	1.374	221.51	305.157	349.3	253.974	0.460399	-0.458241	0.395395	0.00639274
	Pp01G015180	12.058	5.32817	5.17965	4.91784	6.08809	-0.0342629	0.260326	1	1
	Pp01G015190	4.376	7.62352	3.92727	6.25637	7.97827	-0.807489	0.307189	0.746872	1
	Pp01G015200	1.067	0.770413	0.136506	0.246022	0.519693	-0.63948	0.28645	0.436975	0.907776
	Pp01G015210	6.471	8.10514	8.17029	7.72042	9.14638	0.0102865	0.218496	1	1
	Pp01G015220	4.514	16.3886	13.7462	11.4728	12.9162	-0.237798	0.157975	1	1
	Pp01G015230	4.194	31.5657	28.7423	26.3959	27.1518	-0.13084	0.0392638	1	1
	Pp01G015240	1.322	96.4358	113.447	113.923	113.143	0.232153	-0.00982576	0.527339	1
	Pp01G015250	1.789	313.674	354.67	385.663	341.779	0.176681	-0.173796	0.696372	0.265536
	Pp01G015260	1.748	16.7524	23.8579	12.776	16.2371	0.485692	0.323359	1	1
	Pp01G015270	2.432	0	0	0	0	0	0	1	1
	Pp01G015280	3.538	6.60586	5.27483	4.99415	5.68511	-0.277534	0.157396	1	1
	Pp01G015290	3.982	3.57167	3.27505	4.00811	3.52683	-0.0967819	-0.145764	1	0.996981
	Pp01G015300	1.211	5.41507	2.91873	1.98606	1.33708	-0.711079	-0.353536	0.961045	0.793506
	Pp01G015310	6.447	0.149814	0.0527334	0.212999	0.192143	-0.12726	-0.0250214	0.758412	1
	Pp01G015320	7.979	10.6983	10.02	11.1731	11.197	-0.0861674	0.00283596	1	1
	Pp01G015330	3.131	4.40317	10.5983	11.5245	10.7531	1.10203	-0.0917177	0.018842	0.977425
	Pp01G015340	2.99	12.0823	13.3963	10.3338	11.2182	0.138082	0.1084	0.862842	1
	Pp01G015350	3.409	31.2932	32.2708	30.6896	39.5482	0.0430229	0.355627	0.905369	0.500476
	Pp01G015360	6.054	17.4369	18.9207	23.3586	22.2596	0.111675	-0.0666066	0.875967	0.720632
	Pp01G015370	2.944	0.0433619	0.00533001	0.112046	0.0581362	-0.0535704	-0.0716917	0.953485	1
	Pp01G015380	5.563	0	0	0	0	0	0	1	1
	Pp01G015390	3.523	58.3697	57.8008	78.466	67.8719	-0.0138924	-0.206422	1	0.316479
	Pp01G012700	4.443	1.68554	23.9581	3.55199	50.34	3.21623	3.49551	4.9e-14	1.67e-16
	Pp01G015410	9.024	0.00196526	0.00891761	0.00188872	0	0.00997588	-0.00272228	0.969964	1
	Pp01G015420	4.158	13.4421	7.69126	8.15634	10.2201	-0.732647	0.293244	0.850131	0.988836
	Pp01G015430	9.415	1.60284	0.870921	0.916534	1.24566	-0.476337	0.228641	0.942777	1
	Pp01G015440	6.421	0.228429	0.229946	0.249189	0.286374	0.00178049	0.0423183	1	1
	Pp01G015450	1.562	0.850153	0.608145	0.786814	1.28565	-0.202247	0.355214	1	0.848573
	Pp01G015460	3.432	2.87168	3.58848	2.9565	4.0365	0.245054	0.348197	0.862262	1
	Pp01G015470	3.632	100.4	129.913	122.553	106.705	0.368549	-0.198037	0.314423	0.165599
	Pp01G015480	5.904	9.85347	9.19947	11.5522	13.8193	-0.0896619	0.239539	1	1
	Pp01G015490	0.593	0	0	0	0.0327547	0	0.0464976	1	1
	Pp01G015500	3.548	0	0	0	0	0	0	1	1
	Pp01G015510	0.995	0	0	0	0	0	0	1	1
	Pp01G015520	4.747	0	0	0	0	0	0	1	1
	Pp01G015530	0.719	0	0	0	0	0	0	1	1
	Pp01G015540	1.921	0	0	0	0	0	0	1	1
	Pp01G015550	2.701	0	0	0	0	0	0	1	1
	Pp01G015560	1.234	0	0	0	0	0	0	1	1
	Pp01G015570	1.955	0	0	0	0	0	0	1	1
	Pp01G015580	1.293	0	0	0	0	0	0	1	1
	Pp01G015590	0.566	0	0	0	0	0	0	1	1
	Pp01G015600	1.004	0.515159	0.0176359	0.0717834	0	-0.574248	-0.100013	0.0159537	0.774792
	Pp01G015610	1.4	0	0	0	0	0	0	1	1
	Pp01G015620	2.871	0	0	0	0	0	0	1	1
	Pp01G015630	1.055	96.5281	107.622	107.388	98.2907	0.15542	-0.126475	0.82332	0.706637
	Pp01G015640	4.542	14.5358	18.5788	16.9629	18.0987	0.333699	0.0884584	0.348106	1
	Pp01G015650	2.587	17.9244	11.3831	6.56333	5.37497	-0.611879	-0.246605	1	0.677942
	Pp01G015660	5.235	16.9573	16.4921	17.5469	13.3218	-0.0378675	-0.372967	1	0.0211757
	Pp01G015670	0.509	13.7175	2.98162	1.88064	4.95686	-1.88611	1.04816	0.0381943	0.0543598
	Pp01G015680	3.086	14.6969	12.3707	10.7228	10.5696	-0.231399	-0.0189732	1	1
	Pp01G015690	2.44	17.5955	1.24368	1.66474	2.06477	-3.05101	0.201781	1.71e-09	1
	Pp01G015700	0.649	0	0	0	0	0	0	1	1
	Pp01G015710	3.577	55.2618	61.817	57.2872	57.2078	0.158999	-0.00196671	0.702057	1
	Pp01G015720	3.491	0	0	0	0	0	0	1	1
	Pp01G015730	0.303	2.58066	9.37291	0.568722	1.11765	1.53452	0.432873	0.656289	1
	Pp01G015740	3.235	2.39987	0.437409	4.24123	9.18888	-1.24201	0.959018	0.0882764	0.303019
	Pp01G015750	0.32	0	0	0	0	0	0	1	1
	Pp01G015760	2.689	0.831909	1.04495	0.670227	0.690908	0.158721	0.017754	1	1
	Pp01G015770	0.618	0	0	0	0	0	0	1	1
	Pp01G015780	0.635	0	0	0	0	0	0	1	1
	Pp01G015790	0.51	0	0	0	0	0	0	1	1
	Pp01G015800	4.568	0	0	0	0	0	0	1	1
	Pp01G015810	0.509	0	0	0	0	0	0	1	1
	Pp01G015820	1.481	0	0	0	0.0258306	0	0.0367926	1	1
	Pp01G015830	3.074	652.31	682.574	448.878	422.065	0.0653308	-0.0886568	0.973971	0.640473
	Pp01G015840	3.255	32.6809	16.4835	12.6137	13.3797	-0.945939	0.0789746	0.380413	1
	Pp01G015850	3.903	0.0167647	0.0160815	0.00923271	0	-0.00096973	-0.0132589	1	1
	Pp01G015860	5.259	15.9288	14.9824	15.7709	15.3005	-0.0829912	-0.0410406	1	0.959415
	Pp01G015870	0.173	40.443	46.2815	36.1356	43.5433	0.190147	0.262404	1	1
	Pp01G015880	0.566	45.9088	29.8227	24.3163	18.3128	-0.605866	-0.390511	1	0.4394
	Pp01G015890	4.094	22.9057	26.6581	24.7265	24.6809	0.210352	-0.00255799	0.71879	1
	Pp01G015900	4.446	38.1946	42.7942	44.8193	47.3454	0.160084	0.0774258	0.662793	1
	Pp01G015910	0.998	71.139	64.4001	86.9165	50.6508	-0.141486	-0.767343	1	0.00365304
	Pp01G015920	1.88	27.1198	30.5598	28.4108	32.087	0.166499	0.169917	0.757891	1
	Pp01G015930	3.489	17.355	15.3414	22.1043	23.286	-0.167644	0.0719664	1	1
	Pp01G015940	3.343	3.38015	2.33239	3.69778	3.92115	-0.394426	0.0670152	1	1
	Pp01G015950	12.627	1.46154	0.853677	1.02067	1.20875	-0.409169	0.128393	1	1
	Pp01G015960	1.579	12.1387	7.76757	4.03244	3.78065	-0.583569	-0.074054	1	1
	Pp01G015970	3.092	26.2168	31.8421	33.4215	30.3707	0.271052	-0.133889	0.448434	0.529479
	Pp01G015980	4.878	11.2572	1.80352	0.946672	1.37172	-2.12832	0.284927	0.0043688	0.897272
	Pp01G015990	1.067	0.656867	0.351835	0.114524	0.444911	-0.293539	0.374553	1	0.362815
	Pp01G016000	5.9	10.4908	12.893	10.6918	11.0526	0.273886	0.043848	0.508548	1
	Pp01G016010	4.209	5.72514	3.80157	5.01469	6.99165	-0.486058	0.410004	1	0.644389
	Pp01G016020	9.724	4.47784	4.94692	5.32017	6.79557	0.118533	0.302691	0.864008	0.780443
	Pp01G016030	3.991	14.1563	12.207	11.7154	22.0071	-0.198619	0.855498	1	0.000372942
	Pp01G016040	0.437	839.892	407.158	443.74	767.796	-1.04279	0.78964	0.460999	0.000213486
	Pp01G016050	0.449	0	0	0	0	0	0	1	1
	Pp01G016060	0.377	0	0	0	0	0	0	1	1
	Pp01G016070	6.665	0	0	0	0	0	0	1	1
	Pp01G016080	0.712	0	0.0677948	0	0.706376	0.0946344	0.770936	1	0.0309525
	Pp01G016090	5.912	1.8917	4.54485	1.10492	11.6889	0.939228	2.59173	0.524694	1.01e-14
	Pp01G016100	5.989	14.9853	15.1235	14.5381	14.3444	0.0124157	-0.0180969	1	1
	Pp01G016110	3.924	10.6455	8.00256	10.1086	9.20877	-0.371369	-0.121865	1	0.780443
	Pp01G016120	0.77	0	0	0	0.0500664	0	0.0704805	1	1
	Pp01G016130	1.977	2.88882	2.67316	3.94333	1.07585	-0.0823089	-1.25178	1	0.000208159
	Pp01G016140	0.866	0	0	0	0	0	0	1	1
	Pp01G016150	6.423	48.7913	60.4125	47.137	51.2073	0.30264	0.117105	0.756107	1
	Pp01G016160	9.493	16.3428	19.6074	20.6746	26.3901	0.248822	0.337651	0.699186	0.606232
	Pp01G016170	8.655	14.7461	21.8207	21.6673	23.7051	0.535347	0.124198	0.22145	1
	Pp01G016180	1.576	0.725084	0.239438	0.122628	0.300211	-0.476981	0.211865	0.712093	0.818806
	Pp01G016190	5.165	2.88681	25.6862	2.06802	20.5784	2.77944	2.81421	0.0497194	1.66e-05
	Pp01G016200	1.912	0.00927537	0.00841525	0	0	-0.00123	0	1	1
	Pp01G016210	1.862	0	0	0	0	0	0	1	1
	Pp01G016220	2.991	0	0	0	0	0	0	1	1
	Pp01G016230	0.682	0	0	0	0	0	0	1	1
	Pp01G016240	2.094	0	0	0	0	0	0	1	1
	Pp01G016250	0.32	0	0	0	0	0	0	1	1
	Pp01G016260	1.739	0	0.00925242	0	0	0.0132871	0	1	1
	Pp01G016270	1.829	0	0	0	0	0	0	1	1
	Pp01G016280	1.901	0	0	0	0	0	0	1	1
	Pp01G016290	3.278	0.0259624	0.00478692	0.00519946	0.0117606	-0.0300883	0.00938611	1	1
	Pp01G016300	11.34	0.0723207	0.0163203	0.221617	0.198753	-0.0773814	-0.0272577	0.789028	1
	Pp01G016310	0.641	0	0	0	0	0	0	1	1
	Pp01G016320	0.872	0	0	0	0	0	0	1	1
	Pp01G016330	2.223	10.225	7.8945	7.86553	7.61628	-0.335732	-0.0411421	1	1
	Pp01G016340	2.657	20.0595	19.8238	13.5853	12.8694	-0.0162403	-0.072606	1	1
	Pp01G016350	0.874	0	0	0	0	0	0	1	1
	Pp01G016360	6.353	0	0	0	0.0120432	0	0.0172709	1	0.897272
	Pp01G016370	20.876	0.00551283	0.00539627	0.010749	0.0140143	-0.000167253	0.00465326	1	1
	Pp01G016380	0.461	0.0384696	0.034038	0	0	-0.00616976	0	1	1
	Pp01G016390	6.915	0	0	0	0	0	0	1	1
	Pp01G016400	0.699	0.321901	0.193398	0.199199	0.298158	-0.147538	0.114395	1	1
	Pp01G016410	1.256	0	0	0	0.015229	0	0.0218051	1	1
	Pp01G016420	5.126	13.9647	18.372	15.7102	20.4946	0.372406	0.363244	0.37631	0.556083
	Pp01G016430	5.029	7.86177	7.09561	6.35895	7.80643	-0.130454	0.259057	1	1
	Pp01G016440	3.076	29.3372	15.8434	17.7889	17.6359	-0.848909	-0.0117966	0.662994	1
	Pp01G016450	4.448	11.1403	12.2436	9.47272	10.8292	0.125488	0.175711	0.763439	1
	Pp01G016460	5.539	0.0192105	0	0	0	-0.0274521	0	0.780417	1
	Pp01G016470	1.772	0.0356198	0	0	0.0382585	-0.0504944	0.0541657	0.960029	0.899683
	Pp01G016480	22.966	5.41463	4.00638	4.22444	4.72812	-0.357598	0.132784	1	1
	Pp01G016490	16.243	3.77029	2.4552	2.66131	3.77036	-0.465306	0.381741	1	0.408462
	Pp01G016500	0.389	0.454007	0.428197	0.133866	0.229051	-0.0258393	0.116295	1	1
	Pp01G016510	0.551	0	0	0	0	0	0	1	1
	Pp01G016520	3.558	0	0.00452219	0	0	0.00650944	0	1	1
	Pp01G016530	2.604	19.0972	10.6592	12.8724	15.993	-0.785523	0.292726	0.938302	1
	Pp01G016540	7.809	23.0217	22.4203	23.3489	26.9072	-0.0365781	0.196782	1	1
	Pp01G016550	1.839	0.00858051	0.0481414	0.00926798	0.0315251	0.0555071	0.0314696	1	1
	Pp01G016560	2.615	0.62416	0.380778	0.380632	0.46627	-0.234213	0.0868218	1	1
	Pp01G016570	6.443	24.637	14.9932	22.187	14.6989	-0.680769	-0.562655	0.980663	0.000901187
	Pp01G016580	3.98	0	0	0	0	0	0	1	1
	Pp01G016590	2.698	0	0	0	0	0	0	1	1
	Pp01G016600	0.508	0	0	0	0	0	0	1	1
	Pp01G016610	1.034	0	0	0	0	0	0	1	1
	Pp01G016620	1.748	0	0	0	0	0	0	1	1
	Pp01G016630	9.285	6.70967	3.37399	4.67548	5.61305	-0.817721	0.220573	0.471464	1
	Pp01G016640	4.211	0.125147	0.056564	0.00855741	0.0281737	-0.0907336	0.0277908	1	1
	Pp01G016650	0.959	0	0	0	0	0	0	1	1
	Pp01G016660	0.593	0	0	0	0	0	0	1	1
	Pp01G016670	1.704	0	0	0	0	0	0	1	1
	Pp01G016680	4.248	0	0	0	0	0	0	1	1
	Pp01G016690	0.928	0	0	0	0	0	0	1	1
	Pp01G016700	1.38	1.68075	1.24323	1.37907	0.907039	-0.257056	-0.319064	1	0.553753
	Pp01G016710	1.178	0	0	0	0	0	0	1	1
	Pp01G016720	14.867	11.119	9.95558	12.3353	11.5272	-0.1456	-0.0901854	1	0.599968
	Pp01G016730	5.274	13.7422	20.9442	21.9401	21.3571	0.573887	-0.0371371	0.0988253	0.986416
	Pp01G016740	5.127	0	0	0	0	0	0	1	1
	Pp01G016750	1.099	0.0735694	0.014278	0.113704	0.0174045	-0.0819622	-0.130472	1	0.808528
	Pp01G016760	3.705	1.61826	0.971478	0.831182	0.916838	-0.409331	0.065953	1	1
	Pp01G016770	5.939	4.46536	2.8774	2.37077	2.67072	-0.495228	0.122981	1	1
	Pp01G016780	3.219	14.4938	18.0425	17.6784	20.0391	0.297532	0.171698	0.425215	1
	Pp01G016790	3.491	0	0	0	0	0	0	1	1
	Pp01G016800	1.293	0	0	0	0	0	0	1	1
	Pp01G016810	0.509	0.505078	1.15252	1.50382	2.78722	0.516187	0.597008	0.960029	0.849992
	Pp01G016820	2.136	11.7661	14.6318	21.3352	14.9963	0.292166	-0.481575	0.67589	0.0203005
	Pp01G016830	2.945	0	0	0	0	0	0	1	1
	Pp01G016840	0.671	0	0	0	0	0	0	1	1
	Pp01G016850	1.086	0	0	0	0	0	0	1	1
	Pp01G016860	1.132	0.0156665	0.0767805	0.0460573	25.9909	0.0842974	4.68944	1	1.92e-23
	Pp01G016870	2.552	0.0885197	0.364519	0.5078	0.416344	0.326025	-0.0902734	0.111257	1
	Pp01G016880	1.797	0	0	0	0	0	0	1	1
	Pp01G016890	5.264	0.0107782	0.0217033	0.0274303	0.0193182	0.0155098	-0.0114361	1	1
	Pp01G016900	1.827	0	0.00880677	0	0	0.0126499	0	1	1
	Pp01G016910	1.112	1.08719	1.32572	2.61989	1.26388	0.156112	-0.677148	1	0.0692101
	Pp01G016920	1.493	0	0	0	0	0	0	1	1
	Pp01G016930	1.835	0	0	0	0	0	0	1	1
	Pp01G016940	2.082	0	0	0	0	0	0	1	1
	Pp01G016950	0.616	0.0230262	0.0261201	0.0291982	0.0275138	0.00435646	-0.00236303	1	1
	Pp01G016960	5.988	1.96888	0.739136	0.329637	0.306201	-0.771548	-0.025656	0.494947	1
	Pp01G016970	0.386	0	0	0	0	0	0	1	1
	Pp01G016980	0.646	0	0	0	0	0	0	1	1
	Pp01G016990	1.502	0	0	0	0	0	0	1	1
	Pp01G017000	0.876	0	0	0	0	0	0	1	1
	Pp01G017010	4.031	2.94457	3.73531	3.18552	3.15635	0.263591	-0.0100896	0.745281	1
	Pp01G017020	1.007	16.1139	18.1027	15.2143	13.5766	0.158605	-0.153609	0.913701	0.98403
	Pp01G017030	3.247	4.8276	5.44971	4.81821	3.38967	0.146333	-0.406464	0.960029	0.226558
	Pp01G017040	6.409	19.015	20.257	15.1024	17.5446	0.0868539	0.203721	1	1
	Pp01G017050	1.674	25.8604	34.8928	29.5525	26.1942	0.418216	-0.167993	0.2748	0.72642
	Pp01G017060	1.925	0	0	0	0	0	0	1	1
	Pp01G017070	9.722	0.0702748	0.086706	0.058814	0.0945707	0.0219804	0.0479159	1	1
	Pp01G017080	1.058	0	0	0	0	0	0	1	1
	Pp01G017090	3.983	0	0.00838512	0.00427914	0.00425521	0.0120467	-3.44e-05	1	1
	Pp01G017100	1.239	0	0	0	0	0	0	1	1
	Pp01G017110	1.292	0.0137264	0.0121452	0.0278911	0.0150337	-0.00225212	-0.0181598	1	1
	Pp01G017120	7.107	3.02766	4.67527	4.85122	5.842	0.494745	0.225682	0.288781	1
	Pp01G017130	1.437	0	0	0	0	0	0	1	1
	Pp01G017140	1.432	0	0.0109578	0.0119021	0	0.0157227	-0.0170697	1	1
	Pp01G017150	1.609	0.192633	0.131051	0.284393	0.431792	-0.0764863	0.156735	1	1
	Pp01G017160	0.551	0	0	0	0	0	0	1	1
	Pp01G017170	3.58	0.0133235	0.022472	0.00978489	0.00473422	0.0129665	-0.00723407	1	1
	Pp01G017180	7.034	7.33364	4.80309	3.79656	3.89308	-0.522126	0.0287445	1	1
	Pp01G017190	9.274	11.3686	10.3786	12.8579	13.8879	-0.120356	0.103428	1	1
	Pp01G017200	0.944	0	0	0	0	0	0	1	1
	Pp01G017210	1.566	0	0	0	0	0	0	1	1
	Pp01G017220	2.91	103.624	33.9929	41.1084	70.3806	-1.58008	0.761424	0.0445008	0.00171015
	Pp01G017230	1.172	1248.42	1201	1268.9	924.417	-0.0558189	-0.456542	1	0.0414107
	Pp01G017240	6.718	3.47367	3.03365	2.56373	2.76429	-0.149371	0.0789904	1	1
	Pp01G017250	0.581	0	0	0	0	0	0	1	1
	Pp01G017260	1.17	0	0	0	0	0	0	1	1
	Pp01G017270	1.906	0.00930457	0	0	0	-0.0133616	0	1	1
	Pp01G017280	0.383	0	0	0	0	0	0	1	1
	Pp01G017290	21.104	7.55912	6.31237	7.24272	7.22956	-0.227122	-0.00230393	1	1
	Pp01G017300	2.986	207.087	115.007	132.845	160.861	-0.842976	0.274193	0.655576	0.938783
	Pp01G017310	3.023	0	0	0	0	0	0	1	1
	Pp01G017320	2.298	1663.81	1515.61	1994.42	1785.18	-0.134501	-0.159817	1	0.320817
	Pp01G017330	6.222	0.902152	1.57108	0.442633	0.88684	0.43474	0.387268	0.696246	0.243332
	Pp01G017340	0.78	108.352	61.7458	73.4594	56.6759	-0.801394	-0.368484	0.847897	0.117104
	Pp01G017350	1.882	0	0	0	0	0	0	1	1
	Pp01G017360	2.011	0.0156932	0.0352191	0	0	0.0274714	0	1	1
	Pp01G017370	1.726	0	0	0	0	0	0	1	1
	Pp01G017380	1.086	0	0	0	0	0	0	1	1
	Pp01G017390	3.713	0	0	0	0	0	0	1	1
	Pp01G017400	5.244	5.01007	5.29164	5.03667	7.45561	0.0660547	0.486155	0.99019	0.36569
	Pp01G017410	4.87	12.181	9.20672	14.213	10.8994	-0.36894	-0.354409	1	0.176356
	Pp01G017420	1.382	0	0	0	0	0	0	1	1
	Pp01G017430	3.913	0	0	0	0	0	0	1	1
	Pp01G017440	0.782	0	0	0	0	0	0	1	1
	Pp01G017450	0.538	0	0	0	0	0	0	1	1
	Pp01G017460	13.646	5.11641	10.947	11.2398	12.0938	0.965892	0.0973098	0.00682595	1
	Pp01G017470	1.23	0	0	0	0	0	0	1	1
	Pp01G017480	0.113	0	0.580335	0.628337	0.687558	0.660231	0.051538	0.813341	1
	Pp01G017490	0.69	7.13876	6.39865	6.63243	5.81415	-0.137546	-0.163609	1	1
	Pp01G017500	1.497	24.0293	6.26866	12.5062	8.158	-1.78385	-0.56052	0.00621873	0.0653666
	Pp01G017510	0.941	1.76888	1.82919	2.23001	1.78688	0.0310865	-0.212886	1	1
	Pp01G017520	1.125	0	0	0	0	0	0	1	1
	Pp01G017530	0.909	0	0	0	0	0	0	1	1
	Pp01G017540	0.863	0	0	0	0	0	0	1	1
	Pp01G017550	2.483	0	0	0	0	0	0	1	1
	Pp01G017560	3.077	17.7693	13.6264	15.7904	17.1284	-0.359803	0.110617	1	1
	Pp01G017570	0.965	0.0146986	0.0162607	0	0	0.00221923	0	1	1
	Pp01G017580	0.197	68.5529	42.787	42.3162	34.2758	-0.66761	-0.296227	1	0.781493
	Pp01G017590	4.402	75.7772	115.098	92.3445	156.588	0.596587	0.755519	0.290025	0.00204989
	Pp01G017600	1.832	11.5924	6.93628	9.11976	10.6422	-0.666016	0.202188	1	1
	Pp01G017610	3.618	0	0	0	0	0	0	1	1
	Pp01G017620	1.997	0	0	0	0	0	0	1	1
	Pp01G017630	1.409	0	0	0	0	0	0	1	1
	Pp01G017640	0.548	0	0	0	0	0	0	1	1
	Pp01G017650	0.998	0	0	0	0	0	0	1	1
	Pp01G017660	10.563	2.91873	3.09384	2.36782	3.88435	0.0630695	0.536351	1	0.112215
	Pp01G017670	0.41	0	0	0	0	0	0	1	1
	Pp01G017680	1.106	0	0	0	0	0	0	1	1
	Pp01G017690	1.226	0	0	0	0	0	0	1	1
	Pp01G017700	1.118	0	0	0	0	0	0	1	1
	Pp01G017710	1.71	0	0	0	0	0	0	1	1
	Pp01G017720	1.269	0	0	0	0	0	0	1	1
	Pp01G017730	1.142	0	0	0	0	0	0	1	1
	Pp01G017740	0.545	0	0	0	0	0	0	1	1
	Pp01G017750	1.426	1.49624	1.77602	1.56594	2.18473	0.153261	0.311687	1	1
	Pp01G017760	15.578	1.88308	1.1427	1.66433	1.39991	-0.42818	-0.150792	1	0.617442
	Pp01G017770	1.953	0	0	0	0	0	0	1	1
	Pp01G017780	1.586	0	0.00989378	0	0	0.0142036	0	1	1
	Pp01G017790	3.568	21.8623	26.8529	23.1904	22.5949	0.284858	-0.0359588	0.462313	0.956254
	Pp01G017800	1.217	0	0	0	0	0	0	1	1
	Pp01G017810	0.419	0	0	0	0	0	0	1	1
	Pp01G017820	0.338	0	0	0	0	0	0	1	1
	Pp01G017830	2.142	0	0	0	0	0	0	1	1
	Pp01G017840	1.569	0	0	0	0	0	0	1	1
	Pp01G017850	1.589	0	0	0	0	0	0	1	1
	Pp01G017860	1.106	0	0	0	0	0	0	1	1
	Pp01G017870	4.072	0	0	0	0	0	0	1	1
	Pp01G017880	0.448	0	0	0	0	0	0	1	1
	Pp01G017890	0.536	0	0	0	0	0	0	1	1
	Pp01G017900	5.335	0	0	0	0	0	0	1	1
	Pp01G017910	0.43	1.69465	5.3978	3.31179	40.2132	1.24748	3.25675	0.7538	8.13e-10
	Pp01G017920	9.078	0.302966	0.510411	0.464859	1.65485	0.213141	0.857867	0.516996	0.00188655
	Pp01G017930	3.479	0	0	0	0.00487166	0	0.00701126	1	1
	Pp01G017940	3.052	0	0	0	0	0	0	1	1
	Pp01G017950	4.511	21.4847	10.3251	14.3027	11.5566	-0.989417	-0.285346	0.562359	0.488427
	Pp01G017960	2.195	0	0	0	0	0	0	1	1
	Pp01G017970	2.476	0.0143251	0	0	0	-0.0205202	0	1	1
	Pp01G017980	0.392	0	0	0	0	0	0	1	1
	Pp01G017990	1.918	0.102149	0	0	0.0758541	-0.140319	0.105482	0.199856	0.276305
	Pp01G018000	1.504	0	0	0	0	0	0	1	1
	Pp01G018010	3.982	0	0	0	0	0	0	1	1
	Pp01G018020	1.822	0	0	0	0	0	0	1	1
	Pp01G018030	4.459	0	0	0	0	0	0	1	1
	Pp01G018040	2.044	0	0	0	0	0	0	1	1
	Pp01G018050	3.506	0	0	0	0	0	0	1	1
	Pp01G018060	1.278	0	0	0	0	0	0	1	1
	Pp01G018070	1.42	0	0	0	0	0	0	1	1
	Pp01G018080	0.317	0	0	0	0	0	0	1	1
	Pp01G018090	5.406	0	0.00297632	0	0	0.00428754	0	1	1
	Pp01G018100	1.187	0	0	0	0	0	0	1	1
	Pp01G018110	3.812	0	0.00422087	0	0	0.00607662	0	1	1
	Pp01G018120	2.28	5.38685	2.99369	2.52991	4.21162	-0.677384	0.562099	0.982601	0.349477
	Pp01G018130	6.285	2.46257	0.895603	0.811424	1.21039	-0.869184	0.287179	0.252813	0.779485
	Pp01G018140	4.583	10.977	4.90781	6.65428	8.65943	-1.01957	0.33567	0.437476	0.819037
	Pp01G018150	0.878	0	0	0	0	0	0	1	1
	Pp01G018160	4.2	0	0	0	0	0	0	1	1
	Pp01G018170	1.971	0	0	0	0	0	0	1	1
	Pp01G018180	0.953	0	0.0185796	0	0	0.0265588	0	1	1
	Pp01G018190	6.976	22.4068	15.5593	17.8976	20.7318	-0.499288	0.201606	1	1
	Pp01G018200	2.435	0	0	0	0	0	0	1	1
	Pp01G018210	2.23	0	0.0144305	0	0.0326207	0.02067	0.0463104	1	0.780443
	Pp01G018220	2.419	0	0	0	0	0	0	1	1
	Pp01G018230	1.379	0	0	0	0	0	0	1	1
	Pp01G018240	1.184	0	0	0	0	0	0	1	1
	Pp01G018250	2.768	0	0	0	0	0	0	1	1
	Pp01G018260	0.592	0	0	0	0	0	0	1	1
	Pp01G018270	0.535	0	0	0	0	0	0	1	1
	Pp01G018280	3.394	0	0	0	0	0	0	1	1
	Pp01G018290	1.827	0	0	0	0	0	0	1	1
	Pp01G018300	1.464	0	0	0	0	0	0	1	1
	Pp01G018310	0.671	0.0734629	0.0239791	0	0	-0.0680861	0	1	1
	Pp01G018320	1.386	0	0	0	0	0	0	1	1
	Pp01G018330	1.742	0	0	0	0	0	0	1	1
	Pp01G018340	0.977	0	0	0	0	0	0	1	1
	Pp01G018350	3.864	163.463	220.499	261.049	253.649	0.429536	-0.0413279	0.248724	0.80301
	Pp01G018360	0.455	0	0	0	0	0	0	1	1
	Pp01G018370	1.132	0	0	0	0	0	0	1	1
	Pp01G018380	1.148	0	0	0	0	0	0	1	1
	Pp01G018390	1.29	0	0	0	0	0	0	1	1
	Pp01G018400	0.506	0	0	0	0	0	0	1	1
	Pp01G018410	1.628	0	0	0	0.0460216	0	0.0649126	1	0.748068
	Pp01G018420	2.366	17.6143	11.3095	13.6553	13.115	-0.596636	-0.0541946	1	1
	Pp01G018430	1.535	0	0	0	0	0	0	1	1
	Pp01G018440	1.863	0	0	0	0.0104259	0	0.0149636	1	1
	Pp01G018450	0.434	0	0	0	0.179019	0	0.237586	1	0.899683
	Pp01G018460	0.681	8.09634	5.27117	4.49722	5.55347	-0.536552	0.253556	1	1
	Pp01G018470	1.291	0	0	0	0	0	0	1	1
	Pp01G018480	1.623	0.0262184	0.0297412	0.066492	0.0235707	0.00494397	-0.0592625	1	1
	Pp01G018490	2.936	22.624	19.7036	21.8738	25.2501	-0.190374	0.198624	1	1
	Pp01G018500	4.282	0	0	0	0	0	0	1	1
	Pp01G018510	7.707	40.0988	45.7104	40.96	52.5753	0.184648	0.352553	0.818094	0.485977
	Pp01G018520	1.004	0	0	0	0	0	0	1	1
	Pp01G018530	0.782	0	0	0	0	0	0	1	1
	Pp01G018540	0.278	0	0	0	0	0	0	1	1
	Pp01G018550	0.836	0.0924669	0.0192464	0	0	-0.100087	0	1	1
	Pp01G018560	1.354	0.011654	0.0118833	0	0	0.000326901	0	1	1
	Pp01G018570	0.952	0	0	0	0	0	0	1	1
	Pp01G018580	0.302	0	0	0	0	0	0	1	1
	Pp01G018590	1.058	0	0	0	0	0	0	1	1
	Pp01G018600	0.944	0	0	0	0	0	0	1	1
	Pp01G018610	3.679	13.8676	13.0651	6.58968	15.0222	-0.0800493	1.07796	1	0.0444592
	Pp01G018620	4.227	15.3097	18.1259	19.8983	15.6274	0.229803	-0.329823	0.573369	0.123752
	Pp01G018630	2.853	143.812	69.5733	51.8632	101.417	-1.03699	0.954122	0.398649	2.65e-05
	Pp01G018640	0.374	764.442	989.218	1380.47	751.905	0.371453	-0.875668	0.409452	3.36e-06
	Pp01G018650	0.5	0	0	0.0340876	0	0	-0.0483585	1	1
	Pp01G018660	9.145	1.00434	0.770016	0.554424	0.866827	-0.179368	0.264208	1	0.595631
	Pp01G018670	3.059	149.811	216.913	181.016	198.943	0.531018	0.13552	0.194182	1
	Pp01G018680	0.338	0.0944339	0	0	0.0565905	-0.130185	0.0794163	1	1
	Pp01G018690	13.397	6.92189	9.2447	7.89008	8.65741	0.370961	0.119441	0.351122	1
	Pp01G018700	1.623	0	0	0	0	0	0	1	1
	Pp01G018710	1.281	0	0.0138223	0	0	0.0198048	0	1	1
	Pp01G018720	2.193	0	0	0	0	0	0	1	1
	Pp01G018730	1.281	0.0110727	0.0386322	0.0140407	0.0548548	0.0387982	0.056929	1	1
	Pp01G018740	6.031	0.00823299	0.0131412	0.00580831	0.00317155	0.00700618	-0.00378704	1	1
	Pp01G018750	0.365	0.502281	0.128972	0.0985539	0.0464343	-0.412146	-0.0701239	1	1
	Pp01G018760	3.045	0	0	0	0	0	0	1	1
	Pp01G018770	2.116	275.175	195.605	217.651	384.927	-0.490287	0.819698	1	0.000165628
	Pp01G018780	1.112	0	0	0	0	0	0	1	1
	Pp01G018790	1.277	0	0	0	0	0	0	1	1
	Pp01G018800	10.299	18.2028	15.002	21.7076	15.3937	-0.263065	-0.470033	1	0.00212547
	Pp01G018810	0.143	92.4536	97.6661	79.917	76.8966	0.0783044	-0.0548832	1	1
	Pp01G018820	0.72	0.899876	1.33814	0.674747	0.276123	0.299453	-0.392175	1	0.797951
	Pp01G018830	7.808	8.70661	8.44991	11.6106	9.55256	-0.0386667	-0.25704	1	0.139754
	Pp01G018840	5.302	14.8895	12.0927	15.3591	18.449	-0.279314	0.249597	1	1
	Pp01G018850	1.124	0	0	0	0	0	0	1	1
	Pp01G018860	0.398	0	0	0	0	0	0	1	1
	Pp01G018870	0.73	12.888	11.1492	8.86743	14.6298	-0.192979	0.663554	1	0.440007
	Pp01G018880	0.927	4.13581	3.09337	2.8873	4.9487	-0.327303	0.613808	1	0.46202
	Pp01G018890	0.368	1.48989	0.529267	0.628554	1.11119	-0.703242	0.374462	1	1
	Pp01G018900	4.216	5.88069	3.90708	4.14022	5.62738	-0.48769	0.366609	1	0.897272
	Pp01G018910	6.883	3.75399	3.32802	3.14498	6.23189	-0.13543	0.803009	1	0.00420269
	Pp01G018920	1.621	0.422206	0	0.0327057	0.112804	-0.508131	0.10777	0.00376361	0.805363
	Pp01G018930	12.78	16.7934	10.4292	16.9665	16.4712	-0.638617	-0.0403371	1	0.867446
	Pp01G018940	2.477	0	0	0	0	0	0	1	1
	Pp01G018950	0.404	0	0	0	0	0	0	1	1
	Pp01G018960	0.206	0.229799	0	0	0.188578	-0.298423	0.249236	1	1
	Pp01G018970	0.758	0	0	0	0	0	0	1	1
	Pp01G018980	0.461	0	0	0	0	0	0	1	1
	Pp01G018990	3.719	0.910314	1.28039	0.889282	3.37517	0.255474	1.2115	0.743055	1.82e-05
	Pp01G019000	0.566	0	0	0	0	0	0	1	1
	Pp01G019010	4.949	13.1842	11.8274	11.4254	34.3399	-0.145055	1.508	1	3.51e-12
	Pp01G019020	5.942	0	0.00541567	0	0	0.00779208	0	1	1
	Pp01G019030	1.788	0	0	0	0	0	0	1	1
	Pp01G019040	3.835	2.95257	2.91927	2.3381	3.87483	-0.0122079	0.546325	1	0.426854
	Pp01G019050	3.134	72.587	42.9737	62.7666	100.219	-0.74281	0.666607	0.913211	0.00521616
	Pp01G019060	3.074	10.5527	7.88493	8.52322	8.90745	-0.378804	0.0570643	1	1
	Pp01G019070	0.797	0	0.108553	0	0	0.148678	0	0.634298	1
	Pp01G019080	1	0	0	0	0	0	0	1	1
	Pp01G019090	0.485	0	0	0	0	0	0	1	1
	Pp01G019100	0.776	0	0	0	0	0	0	1	1
	Pp01G019110	0.344	0	0	0	0	0	0	1	1
	Pp01G019120	1.625	0	0	0	0	0	0	1	1
	Pp01G019130	0.749	1.60271	0.873017	1.24443	2.38433	-0.474652	0.592519	1	0.88677
	Pp01G019140	1.707	0	0	0	0	0	0	1	1
	Pp01G019150	0.401	0	0	0	0	0	0	1	1
	Pp01G019160	0.701	0	0	0	0	0	0	1	1
	Pp01G019170	0.804	0	0	0	0	0	0	1	1
	Pp01G019180	0.622	0	0	0	0	0	0	1	1
	Pp01G019190	0.71	0	0	0	0	0	0	1	1
	Pp01G019200	5.492	0	0	0	0	0	0	1	1
	Pp01G019210	1.816	0	0	0	0	0	0	1	1
	Pp01G019220	0.977	0	0	0	0	0	0	1	1
	Pp01G019230	1.284	0	0	0	0	0	0	1	1
	Pp01G019240	0.935	0	0	0	0	0	0	1	1
	Pp01G019250	2.718	0	0	0	0	0	0	1	1
	Pp01G019260	4.151	0	0	0	0	0	0	1	1
	Pp01G019270	0.977	0	0	0	0	0	0	1	1
	Pp01G019280	0.977	0	0	0	0	0	0	1	1
	Pp01G019290	0.416	9.0425	5.90077	4.11065	3.68627	-0.54129	-0.125066	1	1
	Pp01G019300	4.396	0	0	0.00387712	0.00441845	0	0.000777752	1	1
	Pp01G019310	1.868	0	0	0	0	0	0	1	1
	Pp01G019320	12.312	4.2926	3.46429	3.28532	4.05527	-0.245545	0.238384	1	1
	Pp01G019330	5.121	7.64844	8.57726	6.68292	6.67398	0.147172	-0.00168027	0.8575	1
	Pp01G019340	5.542	68.5887	64.1075	43.6569	46.9148	-0.0960288	0.101589	1	1
	Pp01G019350	3.613	2.60994	0.837914	0.502025	0.271176	-0.973904	-0.240745	0.280842	0.407516
	Pp01G019360	5.471	28.7075	24.7292	24.4134	31.916	-0.207425	0.373199	1	0.466145
	Pp01G019370	1.807	0	0	0	0	0	0	1	1
	Pp01G019380	2.533	0	0	0	0	0	0	1	1
	Pp01G019390	5.037	0	0	0	0	0	0	1	1
	Pp01G019400	1.877	0.0714205	0.0780107	0.0282787	0	0.00884677	-0.0402313	1	0.985223
	Pp01G019410	5.586	29.9648	79.4804	32.3937	39.135	1.37801	0.265285	0.0349595	1
	Pp01G019420	0.509	0	0	0	0	0	0	1	1
	Pp01G019430	0.528	0	0	0	0	0	0	1	1
	Pp01G019440	3.747	0	0	0	0	0	0	1	1
	Pp01G019450	1.454	0	0	0	0	0	0	1	1
	Pp01G019460	2.752	36.6903	20.9015	26.4777	22.5632	-0.783166	-0.221728	0.826913	0.30098
	Pp01G019470	0.937	0	0	0	0.0207295	0	0.0296006	1	1
	Pp01G019480	1.304	0	0.0120334	0	0	0.0172569	0	1	1
	Pp01G019490	7.6	10.2968	9.87933	9.00005	9.47405	-0.054326	0.0668123	1	1
	Pp01G019500	0.83	0.0213669	0	0	0	-0.0305012	0	1	1
	Pp01G019510	14.856	4.31436	3.3139	3.1893	3.51135	-0.300903	0.106849	1	1
	Pp01G019520	2.494	0	0	0	0	0	0	1	1
	Pp01G019530	2.39	0	0	0	0.00812699	0	0.0116774	1	1
	Pp01G019540	2.555	0	0	0	0	0	0	1	1
	Pp01G019550	0.305	0	0	0	0	0	0	1	1
	Pp01G019560	9.835	6.31857	6.3554	8.01305	8.57368	0.00724079	0.0870577	0.999826	1
	Pp01G019570	1.817	4.02584	1.80189	2.09471	2.25571	-0.842966	0.0731694	0.679943	1
	Pp01G019580	0.308	0.0512323	0.160675	0.0583964	0.252253	0.142883	0.242647	1	1
	Pp01G019590	0.884	0	0	0	0	0	0	1	1
	Pp01G019600	3.138	0.049777	0.0225703	0.00575181	0	-0.0378828	-0.00827433	1	1
	Pp01G019610	2.915	2.12082	0.547008	0.634581	0.266587	-1.01244	-0.367974	0.172049	0.356603
	Pp01G019620	0.521	380.31	336.043	409.821	238.108	-0.178032	-0.780846	1	0.000103499
	Pp01G019630	1.51	0.310384	0.356987	0.166218	0.051257	0.0504176	-0.149722	1	0.717522
	Pp01G019640	0.382	0	0	0.42228	0	0	-0.508206	1	0.179171
	Pp01G019650	6.593	12.3203	11.6008	10.993	11.5339	-0.0801142	0.0636384	1	1
	Pp01G019660	1.358	0	0	0	0	0	0	1	1
	Pp01G019670	1.947	0	0	0	0	0	0	1	1
	Pp01G019680	1.088	0	0	0	0	0	0	1	1
	Pp01G019690	3.222	0	0	0	0	0	0	1	1
	Pp01G019700	0.938	0	0	0	0	0	0	1	1
	Pp01G019710	1.019	0	0	0	0	0	0	1	1
	Pp01G019720	0.455	0.0311739	0	0	0	-0.0442877	0	1	1
	Pp01G019730	2.636	0	0	0	0	0	0	1	1
	Pp01G019740	2.124	0	0	0	0	0	0	1	1
	Pp01G019750	1.142	0	0.0982761	0	0	0.135241	0	0.554471	1
	Pp01G019760	0.647	0.168811	0.109468	0.514206	0.314928	-0.0751746	-0.203578	1	1
	Pp01G019770	1.277	0.0555505	0.0251996	0.151291	0.114941	-0.0420907	-0.0462855	1	1
	Pp01G019780	1.517	0	0.011672	0.0832024	0.0126088	0.0167416	-0.0972259	1	0.740313
	Pp01G019790	2.335	1.15587	0.826274	0.86729	1.09965	-0.239367	0.169199	1	1
	Pp01G019800	1.927	0	0	0	0	0	0	1	1
	Pp01G019810	4.143	0	0	0	0	0	0	1	1
	Pp01G019820	0.452	0	0	0	0	0	0	1	1
	Pp01G019830	1.115	0	0	0	0	0	0	1	1
	Pp01G019840	0.551	0	0	0	0.0307595	0	0.0437078	1	1
	Pp01G019850	1.001	0	0	0	0	0	0	1	1
	Pp01G019860	1.827	0	0	0	0	0	0	1	1
	Pp01G019870	0.59	0	0	0	0	0	0	1	1
	Pp01G019880	1.292	0	0	0	0.013118	0	0.0188023	1	1
	Pp01G019890	1.498	0.484957	0.393776	0.446486	0.485805	-0.0914228	0.0386923	1	1
	Pp01G019900	1.118	0.922421	0.219521	0.473643	0.37904	-0.656609	-0.0957234	0.268539	1
	Pp01G019910	2.66	945.949	663.428	559.142	412.897	-0.511174	-0.436521	1	0.0205308
	Pp01G019920	0.329	0.274318	0.0538188	0.218676	0.109654	-0.274099	-0.135205	1	1
	Pp01G019930	0.551	0	0	0	0	0	0	1	1
	Pp01G019940	4.914	0	0	0	0	0	0	1	1
	Pp01G019950	0.469	0	0	0	0	0	0	1	1
	Pp01G019960	11.078	36.4356	31.0548	28.0765	22.4475	-0.223872	-0.310418	1	0.0269963
	Pp01G019970	10.789	7.38482	6.48031	7.04673	7.90737	-0.164681	0.146598	1	1
	Pp01G019980	0.521	0	0	0	0	0	0	1	1
[truncated: 28,183 more rows]
