# Supplementary material for: The ethylene response factor ERF1A regulates UV-C-induced delayed ripening in peach fruit
Source: Plant Physiol. 2025 Sep 22;199(2):kiaf409. doi: 10.1093/plphys/kiaf409 (PMC12501976; doi:10.1093/plphys/kiaf409)
Supplement: kiaf409_Supplementary_Data [file kiaf409_supplementary_data.zip › Supplementary Table S3.xlsx]

## Sheet: Φύλλο1
	Supplementary Table S3: Abbreviations and accession numbers on genes expressed in peach fruit tissues.
	Gene ID	Abbreviation	Functional annotation	Accession numbers GenBank/EMBL	E-value	Identity
	Pp01G000160	PpERF15	ethylene-responsive transcription factor ERF015	XP_007226845.1	7.814e-109	87.43
	Pp01G000260	PpCHS.1	chalcone synthase	XP_007223025.1	0	98.47
	Pp01G000280	PpCHS.2	chalcone synthase 2	XP_007198980.2	0	100
	Pp01G000450	PpGLR	glutathione reductase	XP_007222141.1	0	100
	Pp01G000770	PpERF62	ethylene-responsive transcription factor ERF062	XP_020417842.1	0	97.71
	Pp01G003220	PpCSLE1	cellulose synthase-like protein E1	XP_007225236.1	0	100
	Pp01G003520	PpERF95	ethylene-responsive transcription factor ERF095	XP_007223771.1	5.953e-91	100
	Pp01G003530	PpERF98.1	ethylene-responsive transcription factor ERF098	XP_007224270.1	4.904e-88	91.28
	Pp01G003540	PpERF1B.1	ethylene-responsive transcription factor 1B	XP_007224758.1	3.823e-133	100
	Pp01G003690	PpMYB14	transcription factor MYB14	XP_007221832.1	0	100
	Pp01G007280	PpbHLH35	transcription factor bHLH35	XP_007223913.2	4.93e-177	100
	Pp01G008560	PpERF14	ethylene-responsive transcription factor ERF014	XP_020420465.1	0	99.68
	Pp01G008570	PpAIL5	AP2-like ethylene-responsive transcription factor AIL5	XP_020411230.1	0	99.64
	Pp01G010120	PpEG45	expansin-like EG45 domain-containing protein	XP_007223500.2	2.588e-89	99.23
	Pp01G010600	PpAP2ERF.2	AP2-like ethylene-responsive transcription factor At1g16060	XP_007226618.1	2.565e-173	100
	Pp01G011580	PpMYB108	transcription factor MYB108	XP_007227100.1	0	100
	Pp01G011730	PpPCC13-62	desiccation-related protein PCC13-62	XP_007222988.1	0	100
	Pp01G011870	PpWRKY48	WRKY transcription factor 48	XP_007223039.1	0	100
	Pp01G012700	PpBXL1	beta-D-xylosidase 1	XP_007225668.1	0	100
	Pp01G012920	PpMLP423.1	major allergen 423	XP_020411662.1	3.395e-109	100
	Pp01G012970	PpMLP423.2	major allergen 423	XP_007223628.1	1.558e-109	100
	Pp01G013070	PpMLP423	major allergen 423	XP_007224360.1	1.21e-114	100
	Pp01G013200	PpRAP2-3	ethylene-responsive transcription factor RAP2-3	XP_007222650.1	0	100
	Pp01G014400	PpBBM1	AP2-like ethylene-responsive transcription factor BBM1	XP_007224487.2	0	93.94
	Pp01G015170	PpMSRB5	methionine sulfoxide reductase B5	XP_007223792.1	9.491e-96	100
	Pp01G015400	PpEG	endo-1,3;1,4-beta-D-glucanase	XP_007223756.1	9.319e-178	100
	Pp01G015780	PpGIP2	aspartic proteinase GIP2	XP_020411216.1	3.869e-76	67.02
	Pp01G015840	PpNFYC3	nuclear transcription factor Y subunit C-3	XP_007223486.1	0	100
	Pp01G016090	PpHIDH	2-hydroxyisoflavanone dehydratase	XP_007222644.1	0	87.54
	Pp01G016860	PpTIFY11A	protein TIFY 11A	XP_007215958.2	1.055e-28	54.55
	Pp01G017460	PpGT14.1	xyloglucan galactosyltransferase GT14	XP_020410975.1	0	86.95
	Pp01G017500	PpGT14.2	xyloglucan galactosyltransferase GT14	XP_007222653.2	0	94.41
	Pp01G017910	PpGLT.1	glycosyltransferase	XP_007221281.1	2.013e-94	100
	Pp01G017920	PpGLT.2	crocetin glucosyltransferase chloroplastic	XP_007221281.1	3.59e-64	79.29
	Pp01G019620	PpIBH1	transcription factor IBH1	XP_007225951.2	6.622e-114	100
	Pp01G026730	PpXTHB	xyloglucan endotransglucosylase/hydrolase protein B	XP_020411116.1	0	100
	Pp01G026990	PpLEP	ethylene-responsive transcription factor LEP	XP_007225065.1	1.119e-154	82.25
	Pp01G027250	PpERF113.1	ethylene-responsive transcription factor ERF113	XP_020410798.1	0	99.59
	Pp01G030280	PpVS	vinorine synthase	XP_007227141.1	2.045e-95	100
	Pp01G030290	PpCXE11	carboxylesterase 11	XM_020554660.1	6e-171	99.7
	Pp01G031240	PpCOR2	NADPH-dependent codeinone reductase 2	XP_007222676.1	0	100
	Pp01G031250	PpESR2	ethylene-responsive transcription factor ESR2	XP_007224760.1	1.917e-178	98.42
	Pp01G032490	PpPAR2	transcription factor PAR2	XP_020417660.1	2.147e-60	100
	Pp01G033780	PpAP2ERF.1	AP2-like ethylene-responsive transcription factor At1g79700	XP_020412079.1	0	98.96
	Pp01G034050	PpMYB124	transcription factor MYB124	XP_020410891.1	0	99.79
	Pp01G034610	PpEXPA1	expansin-A1	XP_007226005.1	0	100
	Pp01G034670	PpNAC29	NAC transcription factor 29	XP_007223324.1	0	100
	Pp01G034770	PpFUT1	galactoside 2-alpha-L-fucosyltransferase isoform X1	XP_007221788.2	0	99.82
	Pp01G035800	PpSP1L1	spiral1-like 1	XM_020570612.1	0	100
	Pp01G037440	PpLAR	leucoanthocyanidin reductase	XP_007222274.1	0	100
	Pp01G037510	PpTEM1	AP2/ERF and B3 domain-containing transcription repressor TEM1	XP_007227469.1	0	91.87
	Pp01G037850	PpERF118	ethylene-responsive transcription factor ERF118	XP_020409982.1	0	100
	Pp01G037900	PpKCS6	ketoacyl-CoA synthase 6	XP_020422769.1	0	87.53
	Pp01G038140	PpMYB62.1	transcription factor MYB62	XP_007223176.1	0	100
	Pp01G039120	PpR2R3	R2R3-MYB transcription factor	KT159234.1	0	100
	Pp01G040020	PpACO1	1-aminocyclopropane-1-carboxylate oxidase homolog 1	XP_007223354.2	0	100
	Pp01G040790	PpGALUR	D-galacturonate reductase	XP_007222853.1	0	100
	Pp01G041140	PpSG1	protein slow green 1	XP_007223753.2	0	94.05
	Pp01G043010	PpGDSL.14	GDSL esterase/lipase EXL3	XP_007223323.2	0	100
	Pp01G044380	PpDFR	bifunctional dihydroflavonol 4-reductase/flavanone 4-reductase	XP_007222317.1	0	100
	Pp01G045350	PpCYP450.1	cytochrome P450	XP_007222622.1	0	100
	Pp01G045440	PpKAN4	transcription factor KAN4	XP_020410100.1	0	96.42
	Pp01G045700	PpERF3.2	ethylene-responsive transcription factor ERF003	XP_007223499.1	1.144e-144	100
	Pp01G048270	PpbHLH74	transcription factor bHLH74	XP_007222174.2	0	100
	Pp01G048280	PpANT	AP2-like ethylene-responsive transcription factor ANT	XP_020410610.1	0	95.37
	Pp01G048630	PpWLIM1	LIM domain-containing protein WLIM1	XP_007225874.1	1.556e-144	99.49
	Pp01G049400	PpCE	carbohydrate esterase	XP_007224066.1	0	100
	Pp01G049570	PpERF11.1	ethylene-responsive transcription factor ERF011	XP_007223577.1	3.383e-110	90.29
	Pp01G049700	PpHSFB4	heat shock transcription factor B4	XP_007226488.1	0	100
	Pp01G049920	PpAMY	alpha amylase	XP_007222445.2	0	100
	Pp01G050830	PpLFS	lachrymatory-factor synthase	XP_007226749.2	4.458e-69	90.6
	Pp01G051010	PpDRE3	dehydration-responsive element-binding protein 3	XP_020417828.1	5.892e-174	95.7
	Pp01G051450	PpRD22	domain protein RD22	XP_020410426.1	0	99.73
	Pp01G054270	PpSHINE2	ethylene-responsive transcription factor SHINE 2	XP_007224520.1	3.258e-163	100
	Pp01G055370	PpAAP3	amino acid permease 3	XP_007222611.1	0	100
	Pp01G055970	PpGDSL.3	GDSL esterase/lipase	XP_007224356.1	0	100
	Pp01G055980	PpGDSL.5	GDSL esterase/lipase	XP_007225083.1	3.803e-61	100
	Pp01G056240	PpERF12.1	ethylene-responsive transcription factor ERF012	XP_007223803.1	2.016e-150	95.56
	Pp01G057510	PpRAP2-13	ethylene-responsive transcription factor RAP2-13	XP_007223221.1	0	94.12
	Pp01G060090	PpbHLH93	transcription factor bHLH93	XP_007226892.2	0	100
	Pp01G060580	PpERF22	ethylene-responsive transcription factor ERF022	XP_007227241.1	2.097e-143	100
	Pp01G060610	PpERF21	ethylene-responsive transcription factor ERF021	XP_007223585.1	2.327e-122	100
	Pp01G060650	PpERF20	ethylene-responsive transcription factor ERF020	XP_007226695.1	1.792e-118	100
	Pp01G063140	PpGLSS2	11S globulin seed storage protein	XP_007222414.1	0	100
	Pp01G064160	PpGT14.3	xyloglucan galactosyltransferase GT14	XP_007226569.2	0	97.17
	Pp02G003900	PpPRR4	proline-rich protein 4-like	XP_020411888.1	2.544e-133	100
	Pp02G008620	PpWRI1	ethylene-responsive transcription factor WRI1	XP_020411864.1	0	99.65
	Pp02G019270	PpERF34	ethylene-responsive transcription factor ERF034	XP_007218799.2	0	96.38
	Pp02G020050	PpERF2.2	ethylene-responsive transcription factor 2	XP_007204029.1	1.796e-106	77.56
	Pp02G020060	PpERF1A.2	ethylene-responsive transcription factor 1A	XP_007203094.1	1.33e-103	100
	Pp02G020070	PpERF2.1	ethylene-responsive transcription factor 2	XP_007204071.1	7.654e-148	89.45
	Pp02G020080	PpERF13	ethylene-responsive transcription factor 13	XP_007203292.1	8.939e-155	95.52
	Pp02G020850	PpUNE10	transcription factor UNE10	XP_007217992.1	0	100
	Pp02G022190	PpAGP8	fasciclin-like arabinogalactan protein 8	XP_007218052.1	0	100
	Pp02G023180	PpGRP.2	glycine-rich cell wall structural protein 2	XP_007219498.2	0	100
	Pp02G025190	PpCRF4	Ethylene-responsive transcription factor CRF4	XP_007219312.1	0	100
	Pp02G025820	PpERF23	ethylene-responsive transcription factor ERF023	XP_007219742.2	1.515e-150	100
	Pp02G026830	PpLHY	late elongated hypocotyl	XP_007218929.1	0	100
	Pp02G028060	PpGATA8	GATA transcription factor 8	XP_007218229.1	0	100
	Pp02G028700	PpTOE3	AP2-like ethylene-responsive transcription factor TOE3	XP_007220866.1	0	100
	Pp02G029790	PpH4C.2	histone H4	XM_007220422.2	4e-160	100
	Pp02G030880	PpHSP17.8	17.8 kDa class I heat shock protein	XP_007218520.1	1.496e-102	93.94
	Pp02G030890	PpUGT76F1	UDP-glycosyltransferase 76F1	XP_007221057.1	0	100
	Pp02G030930	PpHSP18.1A	18.1 kDa class I heat shock protein	XP_007218546.1	3.375e-84	85.71
	Pp02G031580	PpFLS	flavonol synthase	XP_007218194.1	0	99.72
	Pp02G031620	PpACO2	1-aminocyclopropane-1-carboxylate oxidase homolog 2	XP_007219265.1	0	100
	Pp02G031760	PpABI4	ethylene-responsive transcription factor ABI4	XP_007221036.2	0	93.93
	Pp02G032140	PpDRE2C	dehydration-responsive element-binding protein 2C	XP_020413813.1	0	100
	Pp02G033520	PpERF2	ethylene-responsive transcription factor 2	XP_007218833.1	0	100
	Pp02G033540	PpERF106	ethylene-responsive transcription factor ERF106	XP_007219565.2	3.73e-166	95.44
	Pp02G033710	PpEXP15	expansin-B15	XP_007218794.1	0	93.86
	Pp02G034270	PpEXL3	exordium-like 3	XP_007218240.1	0	100
	Pp02G035050	PpERF27.3	ethylene-responsive transcription factor ERF027	XP_007220719.2	6.097e-164	100
	Pp02G035510	PpLTI65	low-temperature-induced 65 kDa protein	XP_007220235.2	0	94.52
	Pp02G036590	PpCRF3	ethylene-responsive transcription factor CRF3	XP_007218689.2	0	97.26
	Pp02G037480	PpAATP	AAA-ATPase	XP_020411800.1	0	91.19
	Pp02G038310	PpGT2.1	anthocyanidin 3-O-glucosyltransferase 2	XP_007217952.1	0	100
	Pp03G000400	PpSAMS.1	S-adenosylmethionine synthase	XP_020414849.1	0	100
	Pp03G002070	PpCCT2	choline-phosphate cytidylyltransferase 2	XP_007215042.1	8.847e-132	100
	Pp03G002740	PpPHL6	MYB family transcription factor PHL6	XP_007215324.1	0	99.79
	Pp03G003050	PpPME3	pectin methylesterase 3	XP_007217169.1	0	100
	Pp03G003190	PpRAP2-12	ethylene-responsive transcription factor RAP2-12	XP_007215452.1	0	100
	Pp03G003680	PpVMA10	vacuolar membrane ATPase 10	XP_007217501.2	6.649e-72	100
	Pp03G004020	PpAIL1X1	AP2-like ethylene-responsive transcription factor AIL1 isoform X1	XP_020416415.1	0	100
	Pp03G004380	PpDUF3511	ABC transporter putative (DUF3511)	XP_007215163.1	6.446e-60	100
	Pp03G004440	PpLACS1	long chain acyl-CoA synthetase 1	XP_007215213.1	6.93e-48	100
	Pp03G004600	PpBFRUCT.1	Beta-fructofuranosidase	XP_020416396.1	0	100
	Pp03G005430	PpGDSL.15	GDSL esterase/lipase APG	XP_007215590.1	0	99.72
	Pp03G006200	PpTINY.2	ethylene-responsive transcription factor TINY	XP_020414467.1	1.734e-100	91.07
	Pp03G008550	PpWIN1.1	ethylene-responsive transcription factor WIN1	XP_007216753.1	1.45e-136	100
	Pp03G009640	PpERF84	ethylene-responsive transcription factor ERF084	XP_007217568.2	0	94.46
	Pp03G009810	PpERF3.1	ethylene-responsive transcription factor ERF003	XP_007216938.1	7.012e-126	100
	Pp03G010030	PpWRKY40	WRKY transcription factor 40	XP_007215909.2	0	100
	Pp03G010910	PpAP2ERF.5	AP2-like ethylene-responsive transcription factor At1g16060	XP_020414381.1	0	100
	Pp03G012050	PpNDUFA8	NADH dehydrogenase [ubiquinone] 1 beta subcomplex subunit 8	XP_007215154.1	2.792e-85	100
	Pp03G014650	PpTCP4	transcription factor TCP4	XP_007211426.1	0	99.74
	Pp03G019210	PpERF53	ethylene-responsive transcription factor ERF053	XP_007216848.1	0	93.41
	Pp03G019620	PpTLP1	thaumatin-like protein 1	XP_007215862.1	8.341e-180	99.6
	Pp03G020720	PpCPN10	10 kDa chaperonin mitochondrial	XP_007215182.1	1.63e-61	100
	Pp03G025680	PpTK1A	thymidine kinase	XP_007215836.1	0	100
	Pp03G026320	PpERF3.4	ethylene-responsive transcription factor 3	XP_007215910.1	1.826e-153	94.04
	Pp03G026390	PpACO	1-aminocyclopropane-1-carboxylate oxidase	XP_007215698.1	0	100
	Pp03G027310	PpCPC	transcription factor CPC	XP_007216010.1	2.204e-45	100
	Pp03G027780	PpDRE2H	putative dehydration-responsive element-binding protein 2H	XP_007216412.2	1.325e-142	100
	Pp03G029340	PpRAV2	AP2/ERF and B3 domain-containing transcription repressor RAV2	XP_007216476.2	0	95.86
	Pp03G029800	PpKIN2	stress-induced protein KIN2-like	XP_007215228.1	2.422e-35	95.59
	Pp03G030950	PpBCCP2	biotin carboxyl carrier protein of acetyl-CoA carboxylase 2	XP_020416318.1	0	99.3
	Pp03G031320	PpGT2.2	anthocyanidin 3-O-glucosyltransferase 2	XM_007216121.2	0	100
	Pp03G031590	PpRAP2-2	ethylene-responsive transcription factor RAP2-2	XP_007217799.1	0	100
	Pp03G031820	PpEXPA15	expansin A15	XP_007215892.1	9.355e-174	99.59
	Pp03G032220	PpALEP	aldose 1-epimerase	XP_007216505.2	0	99.75
	Pp03G032310	PpAP2ERF.3	AP2-like ethylene-responsive transcription factor At1g16060	XP_007216819.1	0	100
	Pp03G032330	PpERF37	responsive transcription factor ERF037	XP_007216881.2	0	86.08
	Pp03G032350	PpAP2ERF.4	AP2-like ethylene-responsive transcription factor At1g79700	XP_020416181.1	0	99.26
	Pp03G034300	PpGDSL	GDSL esterase/lipase	XP_020414658.1	0	100
	Pp03G034920	PpLHT1	lysine histidine transporter 1	XP_007215373.1	0	100
	Pp03G035750	PpNAC41	NAC domain-containing protein 41	XP_007216529.1	2.923e-179	100
	Pp04G001990	PpPER42	peroxidase 42	XP_007211579.1	0	99.7
	Pp04G003120	PpMYB4	MYB-related protein MYB4	XP_007212471.2	4.063e-162	99.55
	Pp04G003400	PpNDB3	NAD(P)H dehydrogenase B3	XP_007214667.1	0	100
	Pp04G003800	PpPPO	polyphenol oxidase	XM_016792663.1	0	98.99
	Pp04G004150	PpMUTS2	endonuclease MUTS2	XP_020417313.1	0	100
	Pp04G004230	PpHSFB2A	heat shock transcription factor B2A	XP_007212104.1	3.793e-143	100
	Pp04G004480	PpAGP31	non-classical arabinogalactan protein 31	XP_007213090.2	0	100
	Pp04G004560	PpLEA	late embryogenesis abundant protein	XP_020416935.1	2.19e-166	100
	Pp04G004700	PpERF12.2	ethylene-responsive transcription factor 12	XP_007212159.1	1.327e-110	94.19
	Pp04G005030	PpH3.2C.2	histone H3.2	XM_007213912.2	1e-105	100
	Pp04G005140	PpPTI5	pathogenesis-related genes transcriptional activator PTI5	XP_007212119.1	9.541e-120	100
	Pp04G005150	PpERF91	ethylene-responsive transcription factor ERF091	XP_020418482.1	5.541e-178	93.94
	Pp04G005530	PpbHLH30	transcription factor bHLH30	XP_007212891.1	0	100
	Pp04G006200	PpCEP14	C-terminally encoded peptide 14	XP_007213169.1	1.131e-62	100
	Pp04G007060	PpLHCB	photosystem II light harvesting complex protein B1B2	XP_007211864.1	4.133e-155	94.81
	Pp04G008230	PpCAT1	cationic amino acid transporter 1	XP_020418499.1	0	99.84
	Pp04G008520	PpBBE26	berberine bridge enzyme-like 26	XP_020418497.1	0	86.17
	Pp04G009630	PpNAC42	NAC domain containing protein 42	XP_007213438.2	0	99.09
	Pp04G010100	PpCRK	cysteine-rich and transmembrane domain-containing protein B-like	XP_020418229.1	8.233e-73	100
	Pp04G010800	PpGT2.3	anthocyanidin 3-O-glucosyltransferase 2	XP_007211849.2	0	92.18
	Pp04G011320	PpSAMS	S-adenosylmethionine synthase	XP_007212630.1	1.025e-45	100
	Pp04G012680	PpLBD4	LOB domain-containing protein 4	XP_007212145.1	2.964e-131	100
	Pp04G014540	PpKTI2	kunitz trypsin inhibitor 2	XP_007212054.1	7.861e-153	100
	Pp04G016470	PpbZIP34	basic leucine zipper 34 isoform X1	XP_020416786.1	0	100
	Pp04G016810	PpERF4.1	ethylene-responsive transcription factor 4	XP_007211989.1	2.811e-151	95.61
	Pp04G017150	PpENODL2	early nodulin-like protein 2	XM_007211462.2	2e-179	99.16
	Pp04G017800	PpNAC72	NAC domain-containing protein 72	XP_020418173.1	0	99.15
	Pp04G018730	PpbHLH123	transcription factor bHLH123	XP_007213019.1	0	100
	Pp04G021530	PpERF3.3	ethylene-responsive transcription factor 3	XP_007211978.1	5.369e-154	95.24
	Pp04G023300	PpCYP450	cytochrome P450	XP_007214404.1	0	88.1
	Pp04G026040	PpBG.1	glucan endo-1,3-beta-glucosidase	XP_007211511.1	0	100
	Pp04G031100	PpRE1	retrovirus-related Pol polyprotein from transposon RE1	XP_020418028.1	5.414e-90	78.74
	Pp04G033720	PpFMO	flavin containing monooxygenase	XR_002271122.1	2e-134	100
	Pp05G000230	PpBTF3	basic transcription factor 3	XP_007209710.1	3.583e-117	100
	Pp05G002280	PpMYB62.2	transcription factor MYB62	XP_007209375.1	0	100
	Pp05G002450	PpERF118X2	ethylene-responsive transcription factor ERF118 isoform X2	XP_020420006.1	0	100
	Pp05G003010	PpERN1	Ethylene-responsive transcription factor ERN1	XP_007211051.1	3.725e-168	100
	Pp05G003960	PpFML	flavonoid 3'-monooxygenase	XP_007209917.1	0	100
	Pp05G004980	PpMYB306	myb-related protein 306	XP_007209276.1	0	100
	Pp05G006640	PpbHLH100	transcription factor bHLH100	XP_007211000.1	1.095e-127	94.74
	Pp05G008880	PpPAP27	purple acid phosphatase 27	XP_020419528.1	0	100
	Pp05G009890	PpERF113.2	ethylene-responsive transcription factor ERF113	XP_020418892.1	0	100
	Pp05G009900	PpERF115	ethylene-responsive transcription factor ERF115	XP_020419871.1	9.533e-123	87.88
	Pp05G010830	PpBDG3	probable lysophospholipase BODYGUARD 3	XP_007209114.1	0	100
	Pp05G010880	PpMYC3	transcription factor MYC4	XP_007210118.1	0	100
	Pp05G012070	PpERF61	ethylene-responsive transcription factor ERF061	XP_007209382.1	0	100
	Pp05G012380	PpAGP16.1	arabinogalactan protein 16	XP_020420523.1	1.877e-41	100
	Pp05G012410	PpCRF2	ethylene-responsive transcription factor CRF2	XP_007208855.1	0	96.54
	Pp05G013180	PpACS.1	1-aminocyclopropane-1-carboxylate synthase	XP_007210019.1	0	100
	Pp05G013900	PpGPX1	phospholipid hydroperoxide glutathione peroxidase	XP_007209698.1	4.768e-121	100
	Pp05G014790	PpERF27.2	ethylene-responsive transcription factor ERF027	XP_007210477.2	0	95.59
	Pp05G014800	PpERF27.1	ethylene-responsive transcription factor ERF027	XP_007210670.2	2.55e-152	100
	Pp05G014830	PpDRE1E	Dehydration-responsive element-binding protein 1E	XP_007210989.1	1.307e-107	79.82
	Pp05G015130	PpLDOX	leucoanthocyanidin dioxygenase	XP_007210520.1	0	100
	Pp05G016450	PpSKU5	monocopper oxidase-like protein SKU5	XP_007211279.1	0	99.83
	Pp05G016460	PpBFRUCT.2	Beta-fructofuranosidase	XP_007210314.1	0	99.56
	Pp05G017650	PpERF39	ethylene-responsive transcription factor ERF039	XP_007209502.1	2.982e-159	88.93
	Pp05G018190	PpERFB3.3	AP2/ERF and B3 domain-containing transcription factor At1g51120	XP_020420304.1	0	98.82
	Pp05G018230	PpERF1A	ethylene-responsive transcription factor 1A	XP_007209449.1	0	93.43
	Pp05G018240	PpERF5	ethylene-responsive transcription factor 5	XP_007209314.1	0	89.88
	Pp05G023060	PpPHL11	transcription factor PHL11	XP_020418963.1	3.057e-156	100
	Pp05G023510	PpACBP	acyl-CoA-binding protein	XP_007209802.1	1.934e-58	100
	Pp05G025810	PpRITF1	RGF1 inducible transcription factor 1	XP_007209513.1	0	100
	Pp06G000200	PpBBM	AP2-like ethylene-responsive transcription factor BBM	XP_020421844.1	0	91.69
	Pp06G001070	PpDRE2D.2	dehydration-responsive element-binding protein 2D	XP_020422296.1	2.486e-158	100
	Pp06G001560	PpERF1B.3	ethylene-responsive transcription factor 1B	XP_020420951.1	0	100
	Pp06G001980	PpPR4	pathogenesis-related 4	XP_007206115.2	7.795e-104	100
	Pp06G002050	PPCPRF2	light-inducible protein CPRF2	XP_007205177.1	0	100
	Pp06G002350	PpZDS	Zeta-carotene desaturase	XP_007204989.1	0	100
	Pp06G005200	PpGOLS2	galactinol synthase 2	XP_007205502.1	0	100
	Pp06G005700	PpTTN	titin-like	XP_020422549.1	0	98.84
	Pp06G006050	PpLEA.1	late embryogenesis abundant	XP_007205920.1	1.504e-145	100
	Pp06G007000	PpCP1	cationic peroxidase 1	XP_007205557.1	0	100
	Pp06G007330	PpWRKY33	WRKY transcription factor 33	XP_007205027.1	4.134e-11	100
	Pp06G007500	PpDRE2A	Dehydration-responsive element-binding protein 2A	XP_007208591.2	0	100
	Pp06G011800	PpTOE3X1	AP2-like ethylene-responsive transcription factor TOE3 isoform X1	XP_007205143.1	0	100
	Pp06G012920	PpAP2X1	floral homeotic protein APETALA 2 isoform X1	XP_007208004.1	0	100
	Pp06G013220	PpPIP2	PAMP-induced secreted peptide 2	XM_034365855.1	4e-167	90.58
	Pp06G013580	PpAGP18	lysine-rich arabinogalactan protein 18	XP_007205860.1	2.42e-133	100
	Pp06G014420	PpANTX1	AP2-like ethylene-responsive transcription factor ANT isoform X1	XP_020422615.1	0	99.71
	Pp06G014650	PpACS.2	1-aminocyclopropane-1-carboxylate synthase	XP_020422189.1	0	100
	Pp06G015930	PpAIL6	AP2-like ethylene-responsive transcription factor AIL6	XP_020420576.1	0	99.6
	Pp06G016910	Pp06G016910	uncharacterized protein	XP_007205877.1	3.815e-153	99.54
	Pp06G018370	PpRAP2-4	ethylene-responsive transcription factor RAP2-4	XP_007205497.2	0	88.2
	Pp06G019300	PpERF11.2	ethylene-responsive transcription factor ERF011	XP_007223577.1	5.493e-28	63.41
	Pp06G020900	PpABR1.1	ethylene-responsive transcription factor ABR1	XP_007221228.1	0	93.79
	Pp06G023660	PpBG11	beta glucosidase 11	XP_007207293.2	0	96.25
	Pp06G026060	PpPR4B	pathogenesis-related protein PR-4B	XP_007206107.1	1.41e-102	100
	Pp06G029050	PpHS1	stress-response A/B barrel domain-containing protein	XP_007207489.1	2.325e-88	100
	Pp06G029960	PpSOD1	superoxide dismutase 1B-a	XP_020422556.1	1.427e-158	100
	Pp06G031210	PpPIP2-2	aquaporin PIP2-2	XP_007205689.1	0	100
	Pp06G032330	PpRAP2-7X1	ethylene-responsive transcription factor RAP2-7 isoform X1	XP_020422219.1	0	100
	Pp06G034540	PpLRP	leucine-rich repeat (LRR) family protein	ONI00115.1	1.66e-60	100
	Pp06G034870	PpHSP18.5.1	18.5 kDa class I heat shock protein	XP_020422204.1	1.011e-107	100
	Pp06G034880	PpHSP18.5.2	18.5 kDa class I heat shock protein	XP_007207296.1	4.154e-108	100
	Pp06G036930	PpWRKY24	WRKY transcription factor WRKY24	XP_007208290.1	0	100
	Pp06G037380	PpEXPA4.3	expansin A8	XP_007205762.1	0	100
	Pp06G037410	PpTRFL7	TRF-like 7	XP_020422770.1	0	100
	Pp06G037420	PpLTP1	lipid-transfer protein 1-like	XP_007206155.2	6.76e-79	100
	Pp06G037510	PpC4H	trans-cinnamate 4-monooxygenase	XP_007205045.1	0	100
	Pp06G037730	PpCYP450.2	cytochrome P450	XP_007207385.2	0	100
	Pp06G039310	PpPLT2X2	AP2-like ethylene-responsive transcription factor PLT2 isoform X2	XP_020422786.1	0	95.86
	Pp06G039390	PpbHLH130	transcription factor bHLH130	XP_007205257.1	0	100
	Pp06G039440	PpH3.2C.1	histone H3.2	XM_007206069.2	2e-178	100
	Pp06G039480	PpH3.2C.3	histone H3.2	XM_020566287.1	1e-105	100
	Pp06G040230	PpERFB3.1	AP2/ERF and B3 domain-containing transcription factor At1g51120	XP_020422976.1	0	96.84
	Pp06G041010	PpRAP2-11.2	ethylene-responsive transcription factor RAP2-11	XP_007206809.1	0	94.79
	Pp06G041120	PpAGP16.2	arabinogalactan peptide 14-like	XP_020422624.1	1.272e-30	100
	Pp07G000350	PpP2	2-alkenal reductase (NADP(+)-dependent)	XP_007202267.1	0	100
	Pp07G001110	PpERFB3.2	AP2/ERF and B3 domain-containing transcription factor At1g50680 isoform X2	XP_007203443.1	0	93.52
	Pp07G001640	PpBPP	basic proline-rich protein-like	ONH98585.1	3.525e-79	92.52
	Pp07G002460	PpPDC	phytocyanin domain-containing protein	XP_020424633.1	3.683e-155	100
	Pp07G002470	PpMUC5AC	mucin-5AC	XP_020424633.1	8.277e-125	98.28
	Pp07G002670	PpWIN1.2	ethylene-responsive transcription factor WIN1	XP_007202491.1	6.192e-179	100
	Pp07G003600	PpMTK	methylthioribose kinase	XP_007202153.1	0	94.29
	Pp07G004630	PpTINY.1	ethylene-responsive transcription factor TINY	XP_020423303.1	0	91.52
	Pp07G005220	PpZC3H	zinc finger CCCH domain-containing protein 20	XP_020424206.1	0	85.39
	Pp07G005610	PpMYBS3	transcription factor MYBS3	XP_007202213.1	0	100
	Pp07G006100	PpbHLH41	putative transcription factor bHLH041	XP_020423438.1	0	100
	Pp07G006630	PpMYB6	transcription factor MYB6	XP_007204546.1	0	100
	Pp07G007280	PpERF17	ethylene-responsive transcription factor ERF017	XP_007204729.1	3.387e-158	100
	Pp07G008160	PpPILS5	protein PIN-like 5	XP_007202342.2	0	94.02
	Pp07G008810	PpCHIB	chitin-binding type-1 domain-containing protein	XP_007202270.1	0	100
	Pp07G009320	PpSKP1A	S phase kinase-associated protein 1	XP_007202708.1	3.524e-109	100
	Pp07G009750	PpF3H	flavanone 3-hydroxylase	XP_007202107.1	0	100
	Pp07G010450	PpCS120.1	cold-shock protein CS120	XP_007202596.2	0	90.6
	Pp07G010460	PpCS120.2	cold-shock protein CS120	XP_007202448.1	0	100
	Pp07G010510	PpbZIP44	bZIP transcription factor 44	XP_007202732.2	2.731e-110	100
	Pp07G010730	PpMAN7.1	mannan endo-1,4-beta-mannosidase 7	XP_007202078.1	0	99.77
	Pp07G012420	PpSABP2.1	salicylic acid-binding protein 2	XP_007202197.2	0	100
	Pp07G012460	PpSABP2.2	salicylic acid-binding protein 2	XP_007204773.2	0	100
	Pp07G012470	PpSABP2	salicylic acid-binding protein 2	XP_007202390.1	0	100
	Pp07G013100	PpERF109.2	ethylene-responsive transcription factor ERF109	XP_007204172.1	1.586e-159	89.6
	Pp07G014770	PpERF24	ethylene-responsive transcription factor ERF024	XP_007203383.1	6.779e-132	94.06
	Pp07G014810	PpDRE1F	dehydration-responsive element-binding protein 1F	XP_007204774.1	1.219e-135	94.03
	Pp07G018970	PpPGIP	polygalacturonase inhibitor protein	XP_007203885.1	0	99.7
	Pp07G019280	PpbHLH48	transcription factor bHLH48	XP_007204902.1	0	100
	Pp07G019380	PpAIL7	AP2-like ethylene-responsive transcription factor AIL7	XP_020424554.1	1.947e-124	100
	Pp07G019410	PpPLT2	AP2-like ethylene-responsive transcription factor PLT2	XP_020424553.1	0	100
	Pp07G019700	PpDRE2F	dehydration-responsive element-binding protein 2F	XP_007202407.1	0	100
	Pp07G019920	PpREM4.1	remorin 4.1	XP_007202525.2	0	100
	Pp07G019990	PpRFS2	galactinol-sucrose galactosyltransferase 2	XP_007204267.1	0	100
	Pp07G020580	PpAP2ERF.6	AP2-like ethylene-responsive transcription factor At2g41710	XP_020424947.1	0	99.38
	Pp07G020730	PpHSFB3	heat shock transcription factor B3	XP_007202846.2	1.099e-174	100
	Pp07G021490	PpTLP2	thaumatin-like protein 2	XP_007202496.1	1.237e-177	100
	Pp07G022310	PpSAM-MT	S-adenosyl-L-methionine-dependent methyltransferase	XP_007202465.1	0	100
	Pp07G025570	PpH4C.1	histone H4	XM_021955602.1	3e-72	99.36
	Pp07G030080	PpRAP2-11.1	ethylene-responsive transcription factor RAP2-11	XP_007202908.1	0	92.41
	Pp07G030490	PpNAC3	NAC transcription factor NAC3	XP_020424848.1	0	99.48
	Pp08G003980	PpGRP1	glycine-rich cell wall structural protein	XP_007201871.2	0	99.68
	Pp08G004040	PpASR2	abscisic stress-ripening protein 2	XP_020413893.1	1.362e-40	94.37
	Pp08G004490	PpABR1.2	ethylene-responsive transcription factor ABR1-like	ONH90158.1	0	90.91
	Pp08G005290	PpTAR2	tryptophan aminotransferase-related protein 4	XP_007201013.1	0	100
	Pp08G009400	PpEXL2	exordium-like 2	XP_007200523.1	0	92.83
	Pp08G009700	PpAGP1.1	classical arabinogalactan protein 1	XP_020426573.1	1.711e-41	87.85
	Pp08G009790	PpAGP1.2	classical arabinogalactan protein 1	XP_007201899.2	7.643e-122	100
	Pp08G012730	PpbZIP11	bZIP transcription factor 11	XP_007200420.1	5.742e-101	100
	Pp08G015800	PpCXE13	carboxylesterase 13	XP_020409230.1	4.975e-157	85.71
	Pp08G016190	PpERF109.1	ethylene-responsive transcription factor ERF109	XP_007199307.1	0	95.2
	Pp08G017020	PpMYB44	transcription factor MYB44	XP_020425728.1	0	96.61
	Pp08G018400	PpZRK	serine/threonine-protein hopZ-eti-deficient related kinase	XP_007199188.2	0	98.62
	Pp08G019100	PpbHLH25	transcription factor bHLH25	XP_007200351.1	0	100
	Pp08G019330	PpTMN	transmembrane protein	XP_007201911.2	1.195e-49	100
	Pp08G019590	PpTLP1B	thaumatin-like protein 1b	XP_007200570.1	0	100
	Pp08G020730	PpCHIA1	endochitinase 1	XP_007201290.2	0	100
	Pp08G022320	PpDCTPP1	dCTP pyrophosphatase 1	XP_007200608.1	9.662e-94	100
	Pp08G022880	PpERF.1	ethylene-responsive transcription factor-like protein At4g13040	XP_007201882.2	4.329e-172	100
	Pp08G024380	PpMUR3	xyloglucan galactosyltransferase MUR3	XP_007199753.1	0	100
	Pp08G025180	PpTOM1	target of Myb protein 1	XP_007199901.1	0	100
	Pp08G025340	PpERF1B.2	ethylene-responsive transcription factor 1B	XP_007200770.2	1.343e-113	94.19
	Pp08G025350	PpERF98.2	ethylene-responsive transcription factor ERF098	XP_007199104.1	2.592e-96	92.11
	Pp08G025360	PpERF96	ethylene-responsive transcription factor ERF096	XP_007198983.1	1.492e-95	92.86
	Pp08G025530	PpACO11	1-aminocyclopropane-1-carboxylate oxidase homolog 11	XP_007199251.1	0	99.73
	Pp08G025870	PpERF8	ethylene-responsive transcription factor 8	XP_007199249.1	2.734e-127	100
	Pp08G027720	PpH2AX	histone H2AX	XP_007201318.1	8.571e-39	100
	Pp08G028830	PpARG2	indole-3-acetic acid-induced protein ARG2	XP_007201902.1	2.571e-65	100
	Pp08G029010	PpERF71	ethylene-responsive transcription factor ERF071	XP_007200418.1	0	100
	Pp08G029440	PpGATA16	GATA transcription factor 16	ONH94078.1	1.022e-91	100
