# Supplementary material for: The ethylene response factor ERF1A regulates UV-C-induced delayed ripening in peach fruit
Source: Plant Physiol. 2025 Sep 22;199(2):kiaf409. doi: 10.1093/plphys/kiaf409 (PMC12501976; doi:10.1093/plphys/kiaf409)
Supplement: kiaf409_Supplementary_Data [file kiaf409_supplementary_data.zip › Supplementary Table S4.xlsx]

## Sheet: Φύλλο1
	Supplementary Table S4 (part 1): Primary metabolites in peach fruit tissues during ripening.
	Metabolite reporting checklist
	Level	Aspect	Information	Fill in
	general aspect	Type of metabolome analysis	targeted metabolite analysis	TRUE
			non-targeted metabolite class scale profiling	FALSE
			non-targeted metabolome scale profiling	FALSE
			non-targeted finger printing of mass features	FALSE
		Type of quantification	absolute or quantification	Quantification
		Type of reference samples	chemicially defined	-
			biologically defined	Frozen grinding flesh and peel tissue of Prunus persica (0.5 g)
		Type of replication	analytical (same analytical sample preparation)	0
			technological (same biological preparation)	0
			biological (same experimental condition)	3
			full experiment	54
		Type of technology	reference publication	Lisec, J., Schauer, N., Kopka, J., Willmitzer, L., and Fernie, A.R. (2006). Gas chromatography mass spectrometry-based metabolite profiling in plants. Nat. Protoc. 1: 387–396.
		Sample preparation	method of sample preparation	Derivariation with methoxyamine hydrochloride and then with N-methyl-N- (trimethylsilyl) tri-fluoroacetamide reagent (MSTFA)
			method of chromatography/separation	Samples (1 μL) were injected and split ratio was 70:1. A TR-5MS capillary column 30m×0.25 mm x 0.25 μm was used. Injector temperature was 220 °C. Carrier gas flow rate was 1mL min−1. Temperature program was held at 70 °C for 2 min, then increased to 260 °C (rate 8 °C min−1), where it remained for 18 min.
			method of ionization	Ion source 230 °C and the interface 250 °C
			method of detection	Detection type (ISQ MS), m/ z 50–600 was recorded
	metabolite/mass feature	Metabolite	metabolite name	NIST, GOLM, Pubchem
			metabolite sum formula	CnHnOn, n=number
			metabolite structure and public source of metabolite identifier	NIST, GOLM, Pubchem, KEGG
		Identification	identification process	Manually
			by authentic mass isotopomer added to one or all biological sample(s)	TRUE
			by authentic reference compound within a co-processed reference mixture	FALSE
			by authentic reference compound previously mapped to the analytical system	TRUE
			reference library	NIST, GOLM
			type of mass spectrum	m / z 50-600
			by match of molecular mass (single mass fragment)	-
			by match of fragments	-
			by match of fragmentation pattern	-
			by match of mass spectrum to reference library	Yes
			type of retention index	time elution
			by match of retention time (index) to reference library	0.03
		Quantification	type of quantification	Relative abundance
		Validity testing	Recovery testing (chemical analog)	-
			Recovery testing (internally added mass isotopomer)	Adonitol
			Recovery testing (mixture of most divergent samples from the experiment)	-
			Test for linear range	-
			Limit of quantification (LOQ)	0.001
			Limit of detection (LOD)	0.0005

## Sheet: Φύλλο2
	Supplementary Table S4 (part 2): Primary metabolites in peach fruit tissues during ripening.
	Legend:
	Peak no.- number referenced back to the main text
	Ret . Time- Retention time, in minutes (difference in Ret.Time between ES(+) and ES(-) modes was less than XX minutes)
	Putative Name- putative identification of the metabolite
	Mol. Formula- molecular formula of the metabolite or its FA adduct;
	MSMS fragments- fragments (10 largest)
	(S)- identification confirmed by a standard compound
	I, II, III- different isomers
	Peak no.	Ret. Time	Putative metabolite name	Coresponding metabolite in literature	Metabolite Class	Mol. formula	MS/MS ES(+) fragments (10 largest)	References
	1	7.992	2-OXOPROPANOIC ACID, 2TMS DERIVATIVE	Pyruvic acid	Acid	C9H21O3NSi2	147/999, 73/436, 115/331, 130/310, 66/172, 148/150, 149/100, 59/95, 131/88, 177/88	NIST, GOLM
	2	8.832	OXALIC ACID, 2TMS DERIVATIVE	Oxalic acid	Acid	C8H18O4Si2	73/999, 147/747, 100/306, 133/270, 75/218, 59/170, 72/148, 146/120, 148/104, 86/93	NIST, GOLM
	3	11.16	SILANOL, TRIMETHYL-, PHOSPHATE (3:1)	Phosporic acid	Acid	C9H27O4PSi3	299/999, 73/552, 300/228, 314/135, 133/128, 301/119, 211/91, 207/77, 147/68, 193/66	NIST, GOLM
	4	11.212	GLYCEROL, 3TMS DERIVATIVE	Glycerol	Alcohol	C12H32O3Si3	73/999, 205/800, 103/576, 117/570, 218/231, 133/174, 206/148, 204/111, 101/95, 203/66	NIST, GOLM
	5	11.913	BUTANEDIOIC ACID, 2TMS DERIVATIVE	Succinic acid	Acid	C10H22O4Si2	147/999, 73/647, 75/264, 55/64, 361/27, 148/22, 56/18, 77/9, 217/7, 57/3	NIST, GOLM
	6	14.748	MALIC ACID, 3TMS DERIVATIVE	Malic acid	Acid	C13H30O5Si3	73/999, 147/668, 233/221, 75/137, 245/135, 133/127, 148/109, 189/107, 190/90, 74/87	NIST, GOLM
	7	15.238	PYROGLUTAMIC ACID, 2TMS DERIVATIVE	Oxoproline	Aminoacid	C11H23O3NSi2	156/999, 73/727, 147/239, 75/214, 77/58, 157/45, 361/17, 74/9, 55/5, 59/5	NIST, GOLM
	8	15.816	2,3,4-TRIHYDROXYBUTYRIC ACID TETRAKIS(TRIMETHYLSILYL) DERIV., (, (R*,R*)-)	Threonic acid	Acid	C16H40O5Si4	73/999, 147/650, 292/391, 220/216, 205/198, 117/168, 103/141, 217/127, 293/114, 102/109	NIST, GOLM
	9	17.076	D-(+)-XYLOSE, TETRAKIS(TRIMETHYLSILYL) ETHER, METHYLOXIME (SYN)	Xylose	Sugar	C19H47O5NSi4	73/999, 103/805, 217/386, 147/253, 307/225, 189/101, 74/85, 89/76, 104/76, 133/70	NIST, GOLM
	10	17.181	D-ARABINOSE, TETRAKIS(TRIMETHYLSILYL) ETHER, ETHYLOXIME (ISOMER 1)	Arabinose	Sugar	C19H47O5NSi4	73/999, 103/720, 217/379, 147/234, 307/215, 189/84, 160/79, 74/78, 218/77, 133/75	NIST, GOLM
	11	18.528	RIBONIC ACID, 2,3,4,5-TETRAKIS-O-(TRIMETHYLSILYL)-, TRIMETHYLSILYL ESTER	Ribonic acid	Acid	C20H50O6Si5	73/999, 147/241, 103/132, 75/105, 217/89, 361/29, 77/18, 55/10, 292/8, 57/2	NIST, GOLM
	12	19.403	CITRIC ACID, 4TMS DERIVATIVE	Citric acid	Acid	C18H40O7Si4	73/999, 273/881, 147/762, 347/209, 274/195, 75/185, 375/170, 363/151, 148/119, 149/110	NIST, GOLM
	13	19.928	QUININIC ACID (5TMS)	Quininic acid	Acid	C22H52O6Si5	345/999, 73/963, 255/471, 147/466, 346/322, 347/148, 191/134, 204/119, 256/108, 75/90	NIST, GOLM
	14	20.121	D-FRUCTOSE, 1,3,4,5,6-PENTAKIS-O-(TRIMETHYLSILYL)-, O-METHYLOXIME	Fructose	Sugar	C22H55O6NSi5	73/999, 103/695, 217/608, 307/333, 147/319, 218/119, 133/109, 308/93, 74/84, 277/81	NIST, GOLM
	15	20.471	D-GLUCOSE, 2,3,4,5,6-PENTAKIS-O-(TRIMETHYLSILYL)-, O-METHYLOXYME, (1E)-	Glucose	Sugar	C22H55O6NSi5	73/999, 147/438, 319/433, 205/431, 160/268, 217/231, 103/167, 320/126, 117/105, 129/99	NIST, GOLM
	16	20.664	D-GALACTOSE, 2,3,4,5,6-PENTAKIS-O-(TRIMETHYLSILYL)-, O-METHYLOXYME, (1Z)-	Galactose	Sugar	C22H55O6NSi5	73/999, 319/490, 205/460, 147/450, 103/251, 217/236, 160/232, 320/143, 117/101, 133/98	NIST, GOLM
	17	20.944	D-MANNITOL, 6TMS DERIVATIVE	Mannitol	Alcohol	C24H62O6Si6	73/999, 319/549, 147/493, 205/490, 217/418, 103/298, 320/161, 307/143, 117/131, 206/95	NIST, GOLM
	18	22.729	MYO-INOSITOL, 6TMS DERIVATIVE	Myo-inositol	Alcohol	C24H60O6Si6	73/999, 217/788, 305/684, 147/597, 191/384, 318/352, 306/196, 204/191, 319/155, 265/153	NIST, GOLM
	19	28.872	SUCROSE, 8TMS DERIVATIVE	Sucrose	Sugar	C36H86O11Si8	361/999, 73/936, 217/465, 147/309, 362/307, 103/219, 169/182, 129/174, 271/167, 363/157	NIST, GOLM
	20	30.377	D-TREHALOSE, 7TMS DERIVATIVE	Trehalose	Sugar	C33H78O11Si7	361/999, 362/371, 73/351, 437/207, 217/202, 363/198, 271/137, 147/120, 451/92, 169/82	NIST, GOLM
	21	30.762	MALTOSE, OCTAKIS(TRIMETHYLSILYL) ETHER, METHYLOXIME (ISOMER 2)	Maltose	Sugar	C37H89O11NSi	73/999, 204/976, 191/523, 147/286, 205/183, 217/180, 74/87, 129/86, 192/85, 189/81	NIST, GOLM

## Sheet: Φύλλο3
	Supplementary Table S4 (part 3): Primary metabolites in peach fruit tissues during ripening.
	Metabolites of control and UV-C treated peach fruits at 4 and 8 days of ripening and at 0 and 2 days of post-cold ripening after UV-C treatment and metabolites of UV-C treated control and ERF1A-silenced peach fruit at 4 days of ripening after UV-C treatment. GC–MS based metabolite profiling was performed in the mesocarp and exocarp of peach fruit. Amounts (means ± sem) were expressed as relative …
	Metabolite	Ripening																								Post-cold ripening
		Mesocarp												Exocarp												Mesocarp												Exocarp
		4 days						8 days						4 days						8 days						0 days						2 days						0 days						2 days
		Control		UV-C				Control		UV-C				Control		UV-C				Control		UV-C				Control		UV-C				Control		UV-C				Control		UV-C				Control		UV-C
		mean	sem	mean	sem	t-test		mean	sem	mean	sem	t-test		mean	sem	mean	sem	t-test		mean	sem	mean	sem	t-test		mean	sem	mean	sem	t-test		mean	sem	mean	sem	t-test		mean	sem	mean	sem	t-test		mean	sem	mean	sem	t-test
	Pyruvic acid	0.0408928	0.00759619	0.0585871	0.00322018	0.0985745		0.0346794	0.00430048	0.0411946	0.0077799	0.504243		0.116921	0.0160422	0.147647	0.0275274	0.389462		0.155733	0.0340299	0.424825	0.00531969	0.00144862	**	0.0848552	0.00840237	0.0736133	0.0024465	0.26828		0.0612471	0.00376041	0.0539239	0.0060557	0.362323		0.148984	0.0166351	0.0642156	0.00427085	0.00784086	**	0.0676973	0.00783302	0.125478	0.00454217	0.00309421	**
	Oxalic acid	3.28736	0.283165	0.164454	0.0100062	0.000385208	***	1.55368	0.0973128	1.986	0.0276332	0.0129131	*	1.14774	0.106584	2.12735	0.0848013	0.00198012	**	2.73845	0.265223	2.39182	0.0274319	0.263445		1.70517	0.0253928	1.19619	0.0911203	0.00576597	**	1.28103	0.051512	0.864574	0.0486844	0.00419162	**	1.16162	0.0526744	0.721379	0.0639171	0.00602445	**	0.843678	0.0586758	1.44526	0.0960234	0.00590171	**
	Phosporic acid	0.352253	0.012207	0.660223	0.0306662	0.000734465	***	0.646653	0.0747418	0.666843	0.0367114	0.820347		1.07224	0.107231	0.853611	0.0132187	0.113038		1.3439	0.0949351	1.76938	0.0861758	0.0294204	*	1.50558	0.0550865	1.40311	0.0178421	0.151484		1.58867	0.0430378	1.25979	0.0622328	0.0121902	*	0.937873	0.0124834	0.838889	0.0216878	0.016739	*	1.26709	0.0436973	0.94181	0.034529	0.00428452	**
	Glycerol	0.0316033	0.00123293	0.0591948	0.00257446	0.000640884	***	0.0577629	0.00546352	0.0601279	0.00534661	0.77248		0.0969722	0.0131795	0.0766054	0.00220577	0.202151		0.117553	0.00779908	0.162742	0.0109408	0.0282186	*	0.135424	0.00892182	0.125915	0.00334319	0.374741		0.142547	0.00481098	0.113015	0.00588732	0.0177779	*	0.0908391	0.00274594	0.0736304	0.0026426	0.0106944	*	0.113603	0.00325297	0.0733788	0.00587249	0.00390211	**
	Succinic acid	0.0417069	0.000997138	0.043073	0.00286507	0.675813		0.0662968	0.00682066	0.0983664	0.00449023	0.0171433	*	0.0247323	0.00179439	0.0356924	0.000775962	0.00497211	**	0.0556758	0.00424166	0.0648026	0.00386022	0.186743		0.0255339	0.00260554	0.0369822	0.00104601	0.0151293	*	0.0768391	0.00177671	0.0612103	0.00280488	0.00925958	**	0.0116291	0.00181335	0.0212093	0.00226076	0.0297766	*	0.0393113	0.00444778	0.0405929	0.000622554	0.789531
	Malic acid	15.4028	0.0937568	14.6223	0.559062	0.240601		15.4258	0.523378	15.9856	0.463183	0.467995		8.45282	0.301669	8.41965	0.516315	0.958416		10.7029	0.598242	7.70716	0.188828	0.00880588	**	12.1364	0.0508725	12.4211	0.457223	0.569519		14.3571	0.0513067	11.6297	0.601282	0.0106612	*	7.47888	0.392866	5.84977	0.264945	0.0263423	*	9.13752	0.161703	6.52091	0.531367	0.0092329	**
	Oxoproline	0.0296968	0.00225288	0.111013	0.00525112	0.00014159	***	0.0320765	0.0043499	0.0505617	0.00171234	0.0167588	*	0.0654008	0.00420161	0.077912	0.00444907	0.110379		0.0807345	0.00267285	0.0502248	0.000769003	0.000392364	***	0.183809	0.00625353	0.139203	0.00707302	0.00913991	**	0.112434	0.00285245	0.105781	0.00761364	0.459157		0.154991	0.0013408	0.119298	0.00906578	0.0176185	*	0.127265	0.00261994	0.0940393	0.00188178	0.000501105	***
	Threonic acid	0.0674952	0.00468301	0.0819582	0.0017935	0.0448272	*	0.0579158	0.00559547	0.0773656	0.00400354	0.0474942	*	0.123223	0.00651192	0.163168	0.00760275	0.0162604	*	0.120542	0.0117691	0.104235	0.0173331	0.479852		0.0835011	0.00427493	0.100249	0.00127732	0.0198819	*	0.106894	0.00216304	0.0986162	0.00916143	0.42883		0.105079	0.0069722	0.0924913	0.00293029	0.171356		0.104332	0.0135477	0.166884	0.00779484	0.0161036	*
	Xylose	0.435711	0.0043886	0.429249	0.00561277	0.41578		0.725321	0.0104423	0.814971	0.0188373	0.0141182	*	0.907845	0.00995699	0.696483	0.0276467	0.00197954	**	1.54335	0.159677	0.871842	0.0871364	0.0209911	*	0.355565	0.00852953	0.356175	0.00760677	0.959979		0.383469	0.00906059	0.553107	0.0111771	0.000296175	***	0.535692	0.0216803	0.464551	0.0153911	0.0554752		0.741784	0.00830781	0.740602	0.050294	0.982613
	Arabinose	0.0533078	0.00134088	0.0645701	0.00136158	0.00414563	**	0.0934867	0.00782277	0.125565	0.000981979	0.0152388	*	0.134425	0.00203837	0.102978	0.00450743	0.0031385	**	0.210453	0.0195138	0.11799	0.0109977	0.0145189	*	0.0464308	0.0028996	0.0514418	0.0035645	0.336759		0.060104	0.000516879	0.080118	0.00791194	0.065064		0.0760326	0.00684197	0.0697661	0.00368789	0.465312		0.105499	0.00331436	0.105983	0.00923617	0.963041
	Ribonic acid	0.0120267	0.000944828	0.0124839	0.000478116	0.688159		0.0178348	0.000995707	0.0173258	0.000457016	0.666382		0.0254131	0.007477	0.0159452	0.00176003	0.285228		0.0162491	0.000972225	0.0260265	0.000815265	0.00152616	**	0.018889	0.000638497	0.0185365	0.000743478	0.73724		0.0204618	0.000328778	0.0192806	0.000398715	0.0842694		0.0168217	0.00320879	0.0209256	0.00047163	0.274437		0.0249883	0.00192033	0.0152718	0.00250354	0.0369498	*
	Citric acid	5.23419	0.181117	3.6661	0.042917	0.00108699	**	7.26933	0.420953	6.95592	0.0752924	0.504257		5.35472	0.25948	5.29263	0.347708	0.893132		6.45039	0.574661	4.45559	0.414285	0.0480314	*	2.73081	0.0179891	3.52374	0.0108274	2.93582e-06	***	2.76002	0.0484886	3.79044	0.218823	0.0100504	*	2.60744	0.246775	4.16929	0.0267482	0.00325948	**	3.26329	0.08579	3.57766	0.197713	0.218415
	Quininic acid	6.8595	0.45826	6.55305	0.080459	0.546097		6.93074	0.530317	7.02288	0.535479	0.908588		13.8388	0.348115	14.329	0.478166	0.4538		16.9822	0.568043	16.2388	0.513965	0.386746		4.07179	0.0665729	4.71819	0.107748	0.00696514	**	3.93432	0.0198374	4.91632	0.15631	0.00337633	**	9.20431	0.406435	8.63285	0.240118	0.292703		10.0393	0.302511	9.31368	0.583208	0.331354
	Fructose	82.3781	0.535625	61.5199	1.07608	6.47336e-05	***	66.7797	5.3294	67.8862	3.7025	0.872885		65.5613	3.17064	68.7835	3.57882	0.537304		88.3687	4.93741	75.022	1.97667	0.0660896		51.255	1.6779	49.9561	2.43759	0.683369		48.2738	0.320627	53.7922	0.829821	0.00343524	**	76.9564	2.14989	71.6637	2.14861	0.156601		64.1055	2.41611	72.7977	1.76264	0.0438368	*
	Glucose	66.2888	2.08363	43.1435	1.35197	0.000738159	***	49.739	3.68194	44.0273	1.79784	0.235775		49.4934	2.94135	45.7557	1.83582	0.341702		78.3732	2.42785	50.9949	4.00985	0.00428429	**	40.3714	0.854262	35.9228	0.713649	0.016178	*	31.7288	0.105126	37.4392	1.06095	0.0058613	**	55.2279	2.06421	46.9386	1.69643	0.0361345	*	46.2678	1.69882	43.9582	3.41755	0.57773
	Galactose	12.4824	0.573597	7.11681	0.122937	0.000793013	***	9.00742	0.854002	9.15452	0.35178	0.881176		8.88527	0.260331	9.10432	0.25823	0.582413		14.054	0.555612	8.02339	1.42906	0.0170578	*	6.79354	0.132857	6.34591	0.13537	0.0776622		5.64217	0.00792145	6.72402	0.291798	0.0207229	*	9.31143	0.260905	8.75826	0.0685025	0.109602		8.97609	0.348886	9.41489	0.873254	0.665049
	Mannitol	35.434	1.10426	27.3245	0.549885	0.00277133	**	21.0498	1.3686	15.1443	0.795546	0.0202876	*	29.2639	0.94535	22.3653	2.07345	0.0388823	*	20.2235	1.3518	12.0317	1.0002	0.00821109	**	39.5938	0.947153	41.0256	2.16576	0.577403		33.414	0.241381	19.8273	3.58632	0.0194372	*	59.3135	3.54509	43.4484	1.40742	0.0141516	*	23.3759	1.95309	17.6673	0.547964	0.0481118	*
	Myo-inositol	6.0143	0.153051	3.43663	0.100345	0.000147474	***	3.68606	0.315969	3.08749	0.0944457	0.143701		5.99426	0.122838	6.60051	0.119882	0.0241847	*	6.43882	0.186633	5.98206	0.241031	0.208404		2.78754	0.0913726	2.87845	0.215812	0.717839		3.10995	0.0130721	3.11221	0.393064	0.995687		6.07637	0.226678	4.54626	0.0830344	0.00317273	**	4.54852	0.119912	4.28547	0.288642	0.447395
	Sucrose	213.993	6.48822	250.482	10.8173	0.0444377	*	168.671	5.955	204.224	10.0622	0.0383739	*	171.6	1.67427	266.452	5.8843	0.00010102	***	191.33	5.69791	227.878	7.43482	0.0175151	*	175.361	6.43306	173.06	5.05254	0.792381		214.251	1.43864	197.666	6.67733	0.0721317		243.526	12.7694	212.005	8.63915	0.110379		208.851	8.96028	188.279	10.6019	0.212465
	Trehalose	0.199527	0.0333604	0.316007	0.00390004	0.0256318	*	0.207576	0.006772	0.297305	0.012054	0.0029068	**	0.2207	0.0196334	0.346335	0.03068	0.0260729	*	0.118181	0.00997474	0.182826	0.0165967	0.0288766	*	0.226951	0.0301369	0.251816	0.0238432	0.552857		0.261547	0.0129338	0.364577	0.0282556	0.0295027	*	0.302128	0.024885	0.293416	0.00528306	0.749265		0.278271	0.021297	0.346523	0.0495704	0.274532
	Maltose	0.18859	0.0123418	0.373984	0.0149246	0.000665322	***	0.231723	0.0155702	0.42715	0.0456	0.0154024	*	0.2323	0.0255631	0.438549	0.034163	0.00843797	**	0.209996	0.00927255	0.26781	0.0112423	0.0165769	*	0.168851	0.00736114	0.302767	0.046553	0.0468044	*	0.316105	0.0111422	0.367289	0.00707335	0.0178679	*	0.184029	0.0245975	0.360597	0.0260327	0.00787321	**	0.276898	0.0132354	0.297748	0.0397923	0.645145
	The asterisk symbol (*) is used to indicate significant differences between treatments according to t-Student Test (*P ≤ 0.05, **P≤0.01. ***P≤0.001).
	The red color indicates the higher significant values according to t-Student Test.
[truncated: 6 more columns]
