# Supplementary material for: The ethylene response factor ERF1A regulates UV-C-induced delayed ripening in peach fruit
Source: Plant Physiol. 2025 Sep 22;199(2):kiaf409. doi: 10.1093/plphys/kiaf409 (PMC12501976; doi:10.1093/plphys/kiaf409)
Supplement: kiaf409_Supplementary_Data [file kiaf409_supplementary_data.zip › Supplementary Table S5.xlsx]

## Sheet: Φύλλο1
	Supplementary Table S5 (part 1): Secondary metabolites in peach fruit tissues during ripening.
	Legend:
	Peak no.- number referenced back to the main text
	Ret . Time- Retention time, in minutes (difference in Ret.Time between ES(+) and ES(-) modes was less than XX minutes)
	M.W. - Molecular Weight
	Putative Name- putative identification of the metabolite
	St. Cur. Eq - Standard curve equation
	(S)- identification confirmed by a standard compound
	Peak no.	Ret. Time	M.W.	Putative Name	St. Cur. Eq.	(S)
	1	3.637	169	Vanillic acid	y=220601x	TRUE
	2	2.582	291	Catechin	y = 788994x	TRUE
	3	2.918	291	Epicatechin	y = 413025x	TRUE
	4	2.091	355	Neochlorogenic	y = 218920x	TRUE
	5	2.342	355	Chlorogenic	y = 241109x	TRUE
	6	2.155	579	Procyanidin B1	y = 143147x	TRUE
	7	4.376	465	Quercetin 3-D-galactoside	y = 198610x	TRUE
	8	3.855	611	Rutin	y = 389480x	TRUE
	9	9.572	449	Cyanidin	y = 265003x	TRUE
	10	7.995	466	Delhinidin	y = 53389x	TRUE

## Sheet: Φύλλο2
	Supplementary Table S5 (part 2): Secondary metabolites in peach fruit tissues during ripening.
	Metabolites of peach fruit . HPLC–MS based metabolite profiling was performed in the pericarp and exocarp tissue. Amounts (means ± sem) were determined by standard curve for each compound.
	Metabolite	Ripening																								Post-cold ripening
		Mesocarp												Exocarp												Mesocarp												Exocarp
		4 days						8 days						4 days						8 days						0 days						2 days						0 days						2 days
		Control		UV-C				Control		UV-C				Control		UV-C				Control		UV-C				Control		UV-C				Control		UV-C				Control		UV-C				Control		UV-C
		mean	sem	mean	sem	t-test		mean	sem	mean	sem	t-test		mean	sem	mean	sem	t-test		mean	sem	mean	sem	t-test		mean	sem	mean	sem	t-test		mean	sem	mean	sem	t-test		mean	sem	mean	sem	t-test		mean	sem	mean	sem	t-test
	Vanillic acid	8.22668	0.228184	10.0546	0.259844	0.0061459	**	6.92268	0.183752	10.8683	0.865807	0.0111791	*	25.4275	2.4474	25.5178	2.643	0.981201		19.464	0.447745	24.3197	1.67227	0.048571	*	12.6415	0.756454	12.9512	1.14614	0.832613		12.6174	0.594573	14.1211	1.39074	0.376433		20.1102	1.54221	24.6198	0.431565	0.0480272	*	28.0804	1.70867	31.1408	2.93274	0.41822
	Catechin	74.937	2.26974	51.9533	1.27912	0.000911219	***	66.7553	6.42991	72.8331	4.18692	0.472629		96.1653	2.4703	83.407	5.90269	0.116932		44.2802	1.25446	87.6982	2.65618	0.00012197	***	56.9493	1.8538	38.1628	3.7877	0.0112041	*	49.9182	3.72325	61.6227	3.16979	0.0748699		62.6569	2.84567	54.3756	3.51009	0.140789		32.2927	1.66884	75.6859	7.69334	0.00528584	**
	Epicatechin	3.77405	0.156831	2.05268	0.331858	0.00937951	**	3.91912	0.373523	4.91054	0.514829	0.194073		18.5047	1.45114	16.1561	0.63363	0.212178		12.434	1.10819	12.8025	0.481455	0.775611		4.95735	0.033055	3.56785	0.384804	0.0228052	*	5.76866	0.158508	4.89887	0.483058	0.162281		13.6304	0.299228	6.92791	1.09529	0.00412117	**	10.1021	0.22172	11.2394	0.602193	0.151033
	Neochlorogenic	89.2434	3.5469	147.096	10.8108	0.00705728	**	157.264	6.26521	202.867	6.74838	0.00774805	**	139.449	8.69798	118.772	4.73267	0.105049		131.298	16.0962	123.533	4.55792	0.666647		147.378	10.9267	189.198	8.79359	0.040673	*	165.891	6.86448	228.579	9.69818	0.00618704	**	101.297	4.79951	114.112	8.0511	0.243371		55.1381	1.59553	99.1833	2.60913	0.000135099	***
	Chlorogenic	77.6391	1.38124	68.7354	4.08612	0.107931		82.4051	0.270962	87.4732	5.93817	0.441927		167.735	2.80404	159.933	9.1371	0.460142		169.493	23.9147	140.151	5.45837	0.297691		49.7929	1.2703	67.2248	3.23176	0.00738509	**	45.4458	1.93053	64.5544	2.95132	0.00562318	**	82.5208	3.92088	78.7775	5.92881	0.626298		52.1515	3.44536	82.9937	0.952985	0.000992237	***
	Procyanidin B1	281.201	7.47204	234.637	7.03291	0.0105144	*	264.005	18.9373	270.75	16.2557	0.800319		222.828	0.884354	206.119	9.77479	0.163888		113.607	6.94982	204.89	5.73547	0.000534503	***	187.717	9.26771	164.708	11.1119	0.186995		178.402	20.7997	200.714	8.8444	0.379437		72.3071	7.68221	75.2256	2.02231	0.731947		100.17	8.65198	214.344	13.3515	0.00199665	**
	Quercetin 3-D-galactoside													96.9198	1.38743	123.255	2.9775	0.00131316	**	91.4876	3.9497	101.579	2.9463	0.109951														59.1543	1.67049	84.9576	7.76952	0.0314679	*	61.7701	0.991917	62.1423	6.11136	0.954951
	Rutin													51.4593	1.48784	67.966	3.29702	0.0103121	*	72.9711	1.85706	71.047	2.84365	0.601303														43.9248	3.68053	47.4868	1.62021	0.425781		49.0861	0.713883	51.2643	4.04331	0.623852
	Cyanidin 3-O-glucoside	1.11472	0.18493	2.80411	0.366778	0.0146984	*	3.16776	0.612349	18.138	0.671109	7.94213e-05	***	1171.78	14.7402	1146.86	41.584	0.602342		1087.4	45.1999	1065.76	43.5733	0.747709		5.72452	1.00253	2.96903	0.759463	0.0936019		8.41452	1.62999	3.06942	0.102556	0.0307093	*	737.456	43.1169	703.854	16.1799	0.50604		694.713	23.9234	618.17	28.528	0.108961
	Delphinidin 3-O-glucoside	12.8903	0.244101	14.7427	0.243397	0.00579339	**	15.0252	0.164937	11.9649	0.162689	0.000189732	***	14.5251	0.662775	18.3085	0.656044	0.0153865	*	15.5908	0.493216	22.6894	1.79216	0.0187954	*	8.88669	0.691292	9.57296	0.587077	0.491359		11.6255	1.05325	12.0609	1.57216	0.829306		14.0497	1.8673	15.6423	1.41729	0.534196		13.3971	0.378143	16.2344	0.201759	0.00270013	**
	The asterisk symbol (*) is used to indicate significant differences between treatments according to t-Student Test (*P ≤ 0.05, **P≤0.01, ***P≤0.001).
[truncated: 6 more columns]
