# Supplementary material for: The ethylene response factor ERF1A regulates UV-C-induced delayed ripening in peach fruit
Source: Plant Physiol. 2025 Sep 22;199(2):kiaf409. doi: 10.1093/plphys/kiaf409 (PMC12501976; doi:10.1093/plphys/kiaf409)
Supplement: kiaf409_Supplementary_Data [file kiaf409_supplementary_data.zip › Supplementary Table S6.xlsx]

## Sheet: Φύλλο1
	Supplementary Table S6 (part 1): Phylogenetic analysis among members of AP2/ERF superfamily.
	A/A	Gene ID	Abbreviation	Description
	1	Pp01G000160	PpERF15	ethylene-responsive transcription factor ERF015
	2	Pp01G000770	PpERF62	ethylene-responsive transcription factor ERF062
	3	Pp01G003520	PpERF95	ethylene-responsive transcription factor ERF095
	4	Pp01G003530	PpERF98.1	ethylene-responsive transcription factor ERF098
	5	Pp01G003540	PpERF1B.1	ethylene-responsive transcription factor 1B
	6	Pp01G008560	PpERF14	ethylene-responsive transcription factor ERF014
	7	Pp01G008570	PpAIL5	AP2-like ethylene-responsive transcription factor AIL5
	8	Pp01G010600	PpAP2ERF.2	AP2-like ethylene-responsive transcription factor At1g16060
	9	Pp01G013200	PpRAP2-3	ethylene-responsive transcription factor RAP2-3
	10	Pp01G014400	PpBBM1	AP2-like ethylene-responsive transcription factor BBM1
	11	Pp01G026990	PpLEP	ethylene-responsive transcription factor LEP
	12	Pp01G027250	PpERF113.1	ethylene-responsive transcription factor ERF113
	13	Pp01G031250	PpESR2	ethylene-responsive transcription factor ESR2
	14	Pp01G033780	PpAP2ERF.1	AP2-like ethylene-responsive transcription factor At1g79700
	15	Pp01G037510	PpTEM1	AP2/ERF and B3 domain-containing transcription repressor TEM1
	16	Pp01G037850	PpERF118	ethylene-responsive transcription factor ERF118
	17	Pp01G045700	PpERF3.2	Ethylene-responsive transcription factor ERF003
	18	Pp01G048280	PpANT	AP2-like ethylene-responsive transcription factor ANT
	19	Pp01G049570	PpERF11.1	ethylene-responsive transcription factor ERF011
	20	Pp01G051010	PpDRE3	dehydration-responsive element-binding protein 3
	21	Pp01G054270	PpSHINE2	ethylene-responsive transcription factor SHINE 2
	22	Pp01G056240	PpERF12.1	ethylene-responsive transcription factor ERF012
	23	Pp01G057510	PpRAP2-13	ethylene-responsive transcription factor RAP2-13
	24	Pp01G060580	PpERF22	ethylene-responsive transcription factor ERF022
	25	Pp01G060610	PpERF21	ethylene-responsive transcription factor ERF021
	26	Pp01G060650	PpERF20	ethylene-responsive transcription factor ERF020
	27	Pp02G008620	PpWRI1	ethylene-responsive transcription factor WRI1
	28	Pp02G019270	PpERF34	ethylene-responsive transcription factor ERF034
	29	Pp02G020050	PpERF2.2	ethylene-responsive transcription factor 2
	30	Pp02G020060	PpERF1A.2	ethylene-responsive transcription factor 1A
	31	Pp02G020070	PpERF2.1	ethylene-responsive transcription factor 2
	32	Pp02G020080	PpERF13	ethylene-responsive transcription factor 13
	33	Pp02G025190	PpCRF4	Ethylene-responsive transcription factor CRF4
	34	Pp02G025820	PpERF23	ethylene-responsive transcription factor ERF023
	35	Pp02G028700	PpTOE3	AP2-like ethylene-responsive transcription factor TOE3
	36	Pp02G031760	PpABI4	ethylene-responsive transcription factor ABI4
	37	Pp02G032140	PpDRE2C	dehydration-responsive element-binding protein 2C
	38	Pp02G033520	PpERF2	ethylene-responsive transcription factor 2
	39	Pp02G033540	PpERF106	ethylene-responsive transcription factor ERF106
	40	Pp02G035050	PpERF27.3	ethylene-responsive transcription factor ERF027
	41	Pp02G036590	PpCRF3	ethylene-responsive transcription factor CRF3
	42	Pp03G003190	PpRAP2-12	ethylene-responsive transcription factor RAP2-12
	43	Pp03G004020	PpAIL1X1	AP2-like ethylene-responsive transcription factor AIL1 isoform X1
	44	Pp03G006200	PpTINY.2	ethylene-responsive transcription factor TINY
	45	Pp03G008550	PpWIN1.1	ethylene-responsive transcription factor WIN1
	46	Pp03G009640	PpERF84	ethylene-responsive transcription factor ERF084
	47	Pp03G009810	PpERF3.1	ethylene-responsive transcription factor ERF003
	48	Pp03G010910	PpAP2ERF.5	AP2-like ethylene-responsive transcription factor At1g16060
	49	Pp03G019210	PpERF53	ethylene-responsive transcription factor ERF053
	50	Pp03G026320	PpERF3.4	ethylene-responsive transcription factor 3
	51	Pp03G027780	PpDRE2H	putative dehydration-responsive element-binding protein 2H
	52	Pp03G029340	PpRAV2	AP2/ERF and B3 domain-containing transcription repressor RAV2
	53	Pp03G031590	PpRAP2-2	ethylene-responsive transcription factor RAP2-2
	54	Pp03G032310	PpAP2ERF.3	AP2-like ethylene-responsive transcription factor At1g16060
	55	Pp03G032330	PpERF37	responsive transcription factor ERF037
	56	Pp03G032350	PpAP2ERF.4	AP2-like ethylene-responsive transcription factor At1g79700
	57	Pp04G004700	PpERF12.2	ethylene-responsive transcription factor 12
	58	Pp04G005150	PpERF91	ethylene-responsive transcription factor ERF091
	59	Pp04G016810	PpERF4.1	ethylene-responsive transcription factor 4
	60	Pp04G021530	PpERF3.3	ethylene-responsive transcription factor 3
	61	Pp05G002450	PpERF118X2	ethylene-responsive transcription factor ERF118 isoform X2
	62	Pp05G003010	PpERN1	Ethylene-responsive transcription factor ERN1
	63	Pp05G009890	PpERF113.2	ethylene-responsive transcription factor ERF113
	64	Pp05G009900	PpERF115	ethylene-responsive transcription factor ERF115
	65	Pp05G012070	PpERF61	ethylene-responsive transcription factor ERF061
	66	Pp05G012410	PpCRF2	ethylene-responsive transcription factor CRF2
	67	Pp05G014790	PpERF27.2	ethylene-responsive transcription factor ERF027
	68	Pp05G014800	PpERF27.1	ethylene-responsive transcription factor ERF027
	69	Pp05G014830	PpDRE1E	Dehydration-responsive element-binding protein 1E
	70	Pp05G017650	PpERF39	ethylene-responsive transcription factor ERF039
	71	Pp05G018190	PpERFB3.3	AP2/ERF and B3 domain-containing transcription factor At1g51120
	72	Pp05G018230	PpERF1A	ethylene-responsive transcription factor 1A
	73	Pp05G018240	PpERF5	ethylene-responsive transcription factor 5
	74	Pp06G000200	PpBBM	AP2-like ethylene-responsive transcription factor BBM
	75	Pp06G001070	PpDRE2D.2	dehydration-responsive element-binding protein 2D
	76	Pp06G001560	PpERF1B.3	ethylene-responsive transcription factor 1B
	77	Pp06G007500	PpDRE2A	Dehydration-responsive element-binding protein 2A
	78	Pp06G011800	PpTOE3X1	AP2-like ethylene-responsive transcription factor TOE3 isoform X1
	79	Pp06G012920	PpAP2X1	floral homeotic protein APETALA 2 isoform X1
	80	Pp06G014420	PpANTX1	AP2-like ethylene-responsive transcription factor ANT isoform X1
	81	Pp06G015930	PpAIL6	AP2-like ethylene-responsive transcription factor AIL6
	82	Pp06G018370	PpRAP2-4	ethylene-responsive transcription factor RAP2-4
	83	Pp06G019300	PpERF11.2	ethylene-responsive transcription factor ERF011
	84	Pp06G020900	PpABR1.1	ethylene-responsive transcription factor ABR1
	85	Pp06G032330	PpRAP2-7X1	ethylene-responsive transcription factor RAP2-7 isoform X1
	86	Pp06G039310	PpPLT2X2	AP2-like ethylene-responsive transcription factor PLT2 isoform X2
	87	Pp06G040230	PpERFB3.1	AP2/ERF and B3 domain-containing transcription factor At1g51120
	88	Pp06G041010	PpRAP2-11.2	ethylene-responsive transcription factor RAP2-11
	89	Pp07G001110	PpERFB3.2	AP2/ERF and B3 domain-containing transcription factor At1g50680 isoform X2
	90	Pp07G002670	PpWIN1.2	ethylene-responsive transcription factor WIN1
	91	Pp07G004630	PpTINY.1	ethylene-responsive transcription factor TINY
	92	Pp07G007280	PpERF17	ethylene-responsive transcription factor ERF017
	93	Pp07G013100	PpERF109.2	ethylene-responsive transcription factor ERF109
	94	Pp07G014770	PpERF24	ethylene-responsive transcription factor ERF024
	95	Pp07G014810	PpDRE1F	dehydration-responsive element-binding protein 1F
	96	Pp07G019380	PpAIL7	AP2-like ethylene-responsive transcription factor AIL7
	97	Pp07G019410	PpPLT2	AP2-like ethylene-responsive transcription factor PLT2
	98	Pp07G019700	PpDRE2F	dehydration-responsive element-binding protein 2F
	99	Pp07G020580	PpAP2ERF.6	AP2-like ethylene-responsive transcription factor At2g41710
	100	Pp07G030080	PpRAP2-11.1	ethylene-responsive transcription factor RAP2-11
	101	Pp08G004490	PpABR1.2	ethylene-responsive transcription factor ABR1-like
	102	Pp08G016190	PpERF109.1	ethylene-responsive transcription factor ERF109
	103	Pp08G022880	PpERF.1	ethylene-responsive transcription factor-like protein At4g13040
	104	Pp08G025340	PpERF1B.2	ethylene-responsive transcription factor 1B
	105	Pp08G025350	PpERF98.2	ethylene-responsive transcription factor ERF098
	106	Pp08G025360	PpERF96	ethylene-responsive transcription factor ERF096
	107	Pp08G025870	PpERF8	ethylene-responsive transcription factor 8
	108	Pp08G029010	PpERF71	ethylene-responsive transcription factor ERF071

## Sheet: Φύλλο2
	Supplementary Table S6 (part 2): ERF1A phylogenetic analysis among different Prunus species.
	A/A	Species	Gene ID	Genome
	1	Prunus persica	Pp05G018230	Prunus persica Zhongyoutao 14 Genome v1.0 Assembly & Annotation
	2	Prunus armeniaca	PaLWMG0500019655.01.T01	Prunus armeniaca Longwangmao genome v1.0
	3	Prunus avium	FUN_024702-T1	Prunus avium Tieton genome v2.0
	4	Prunus cerasus	Pcer_046312-RA	Prunus cerasus cv. 'Montmorency' v1.0
	5	Prunus davidiana	Pda05g0681	Prunus davidiana Whole Genome v2.0 Assembly & Annotation
	6	Prunus domestica	Pd.00g1001310.m01	Prunus domestica Draft Genome v1.0 CDs
	7	Prunus dulcis	rna-PRUDU13447.1	Prunus dulcis Nonpareil Genome v1.0
	8	Prunus ferganensis	evm.model.scaffold_295.8	Prunus ferganensis Whole Genome v1.0 Assembly & Annotation
	9	Prunus fruticosa	Pfrut_011333-RA	Prunus fruticosa 27e12(2) v1.0
	10	Prunus humilis	CH0227232.1	Prunus humilis v1.0
	11	Prunus kansuensis	Pka05g0629	Prunus kansuensis Whole Genome v2.0 Assembly & Annotation
	12	Prunus mandshurica	Pruma.5G083000.t1.p1	Prunus Mandshurica genome v1.0
	13	Prunus mira	Pmi05	Prunus mira Genome v2.0
	14	Prunus mongolica	Pmo05G005220.1	Prunus mongolica v1.0
	15	Prunus mume	PmuVar_Chr7_2332	Prunus mume Tortuosa v1.0
	16	Prunus salicina	evm.model.Chr5.1993	Prunus salicina Sanyueli genome v2.0
	17	Prunus sanyueli	PsSY0028087.1	Prunus salicina Sanyueli FAAS Whole Genome v1.0
	18	Prunus sibirica	PaF106G0500019206.01.T01	Prunus sibirica F106 Whole Genome v1.0
