# Supplementary material for: The ethylene response factor ERF1A regulates UV-C-induced delayed ripening in peach fruit
Source: Plant Physiol. 2025 Sep 22;199(2):kiaf409. doi: 10.1093/plphys/kiaf409 (PMC12501976; doi:10.1093/plphys/kiaf409)
Supplement: kiaf409_Supplementary_Data [file kiaf409_supplementary_data.zip › Supplementary Table S7.xlsx]

## Sheet: Φύλλο 1
	Supplementary Table S7: Proteomic analysis of UV-C-treated peel tissue in response to ERF1A silencing.
	GeneID	mean hpGFP 1d	mean hpERF 1d	mean hpGFP 4d	mean hpERF 4d	Difference log2FC 1d	"- log (p-value)" 1d	Difference log2FC 4d	"- log (p-value)" 4d
	Pp01G000020.1	16.7805	17.1425	16.8983	16.7034	0.361983	0.681071	-0.194914	1.10072
	Pp01G000060.1	15.1705	14.5591	15.2545	14.924	-0.611451	1.03294	-0.330544	0.957523
	Pp01G000100.1	19.0949	19.2498	19.0059	18.9742	0.154866	0.964343	-0.0317792	0.250374
	Pp01G000110.1	15.1075	14.8208	14.9484	15.0494	-0.286621	0.800949	0.100984	0.213689
	Pp01G000120.1	15.2594	15.193	15.7011	15.5565	-0.0663457	0.0706232	-0.144592	0.220753
	Pp01G000220.1	18.2086	18.1839	18.9712	18.701	-0.0247006	0.06536	-0.270209	0.902164
	Pp01G000280.1	14.9283	15.0559	16.6658	15.9782	0.127538	0.279446	-0.687619	1.13925
	Pp01G000300.1	17.6181	17.8912	17.5078	17.5028	0.273024	0.765931	-0.00502035	0.0171386
	Pp01G000320.1	21.4741	21.463	21.6911	21.638	-0.0110961	0.042277	-0.0531061	0.976496
	Pp01G000420.1	16.5887	16.6981	17.1129	17.4334	0.109353	0.184764	0.320515	0.934783
	Pp01G000450.1	19.9687	20.0471	20.5412	20.3593	0.0783897	1.0242	-0.18193	3.46388
	Pp01G000470.1	15.9275	16.8975	16.6043	16.6489	0.970085	1.20399	0.0445445	0.0495379
	Pp01G000600.1	15.2344	15.0701	15.472	15.7812	-0.164242	0.242538	0.309225	0.32207
	Pp01G000610.1	17.3977	17.5432	17.7917	17.714	0.145557	0.970033	-0.077717	0.329169
	Pp01G000630.1	20.4543	20.1695	20.4945	20.4981	-0.284875	0.647576	0.0036193	0.0138215
	Pp01G000780.1	17.803	17.8962	18.2044	18.2675	0.0932235	0.156567	0.0630911	0.264381
	Pp01G000980.1	19.0364	18.05	19.2912	19.4598	-0.986383	0.568693	0.168576	0.380949
	Pp01G001070.1	18.9006	18.9522	18.0775	17.9761	0.0516194	0.108295	-0.101422	0.125443
	Pp01G001190.1	15.3645	15.4092	15.6872	15.1415	0.0446708	0.0508536	-0.545664	0.909817
	Pp01G001290.1	17.3866	17.5273	17.8482	17.5924	0.140754	0.336872	-0.255802	1.31964
	Pp01G001310.1	17.9742	17.6692	17.9317	18.5427	-0.304999	1.28774	0.61094	5.99275
	Pp01G001360.1	18.7291	18.7018	18.4977	18.8755	-0.0273496	0.0842758	0.377855	4.42079
	Pp01G001440.1	16.8132	17.3596	17.021	17.4368	0.546403	0.71877	0.415776	2.0867
	Pp01G001570.1	19.4072	19.4256	19.5126	19.5087	0.0184333	0.107285	-0.00384437	0.0183023
	Pp01G001740.1	21.1889	20.9791	21.1601	21.2774	-0.209794	2.34748	0.117257	0.374541
	Pp01G001810.1	21.3008	21.1508	21.201	21.226	-0.150032	1.08282	0.0249918	0.092082
	Pp01G001890.1	16.8302	17.6525	16.6901	17.1216	0.822274	0.666375	0.431506	0.445066
	Pp01G001990.1	15.06	14.7365	15.3992	15.3595	-0.323512	0.781666	-0.039754	0.0327102
	Pp01G002000.1	20.0342	20.1339	20.6515	20.5102	0.0996383	0.211046	-0.141288	0.352962
	Pp01G002080.1	14.9035	15.6135	15.7135	15.4862	0.709991	1.26507	-0.227376	0.556251
	Pp01G002110.1	16.6841	17.0467	16.9893	16.588	0.362633	0.243701	-0.401271	0.36353
	Pp01G002130.1	20.7388	20.5964	20.822	21.0095	-0.142416	0.930477	0.187457	2.1999
	Pp01G002180.1	18.0591	18.339	18.909	18.8558	0.27987	1.3833	-0.053176	0.109556
	Pp01G002240.1	18.9476	18.9459	18.7378	18.7145	-0.00171767	0.00398586	-0.0232974	0.073269
	Pp01G002280.1	17.507	17.6214	17.4926	17.6598	0.114375	0.165058	0.167215	1.16065
	Pp01G002320.1	16.8683	17.0679	16.8236	16.8105	0.199611	0.491163	-0.0131838	0.039927
	Pp01G002500.1	19.4413	19.4775	19.5454	19.5564	0.0361844	0.132232	0.0109516	0.0464968
	Pp01G003500.1	18.6983	18.8134	18.592	18.6535	0.11514	0.854681	0.061552	0.249883
	Pp01G003580.1	16.9367	16.426	16.0565	15.1876	-0.510636	1.0106	-0.868985	1.72376
	Pp01G003660.1	14.9863	14.7148	14.5464	15.2679	-0.271506	0.393966	0.721498	1.56257
	Pp01G003680.1	19.1922	19.1268	19.3167	19.4151	-0.065376	0.158456	0.0984266	0.53462
	Pp01G003730.1	22.4205	22.5481	22.6315	22.5648	0.12767	0.697673	-0.0667161	0.795052
	Pp01G003960.1	17.3998	17.3628	17.4434	17.4899	-0.0369913	0.0491065	0.0464372	0.172533
	Pp01G003980.1	18.6811	18.563	18.58	18.8719	-0.118044	0.387516	0.291854	2.30422
	Pp01G004040.1	17.2109	17.7216	17.2173	17.2279	0.510714	2.29114	0.0106316	0.027427
	Pp01G004210.1	14.9823	14.8025	15.336	15.0072	-0.179787	0.225641	-0.328812	0.762794
	Pp01G004230.1	20.9909	20.5112	19.4897	19.8661	-0.479673	0.758439	0.376382	0.625194
	Pp01G004310.1	17.5624	17.4114	17.7335	18.0586	-0.151068	0.420662	0.325158	1.9842
	Pp01G004450.1	19.4025	19.298	19.4246	19.332	-0.104505	0.614919	-0.0926189	0.693232
	Pp01G004540.1	17.2081	17.264	17.4915	17.5642	0.0559502	0.0654743	0.0727711	0.272274
	Pp01G004570.1	15.3484	15.1045	16.1666	16.3	-0.243866	0.387388	0.133438	0.588693
	Pp01G004650.1	15.7505	16.3259	15.3992	15.5455	0.575429	0.603057	0.146291	0.13943
	Pp01G004710.1	15.8915	15.9516	16.1334	15.9329	0.0600932	0.0645203	-0.200466	0.222776
	Pp01G004720.1	15.7193	15.3827	15.2764	15.8923	-0.336511	0.507553	0.615855	0.796951
	Pp01G004750.1	19.5012	19.5176	19.9385	19.838	0.0163525	0.0816109	-0.100489	0.773673
	Pp01G004930.1	19.338	19.7216	18.2315	18.7183	0.383692	0.829065	0.486818	0.491645
	Pp01G005040.1	15.1705	15.6175	15.4621	15.9166	0.446937	1.04703	0.454467	0.991293
	Pp01G005150.1	18.5711	18.7195	18.4434	18.4265	0.148359	0.609588	-0.0169765	0.0833248
	Pp01G005220.1	15.2712	15.1932	14.6527	15.1284	-0.0779222	0.112049	0.475709	1.52787
	Pp01G005310.1	15.5692	15.5935	15.7753	15.8573	0.0243156	0.0240944	0.0819499	0.100904
	Pp01G005340.1	15.2124	14.6354	16.7234	16.2207	-0.577008	1.09869	-0.502692	0.680905
	Pp01G005350.1	19.5061	18.9676	21.2459	21.0784	-0.538466	1.94572	-0.167452	0.655752
	Pp01G005520.1	20.0809	20.1185	19.9784	20.1989	0.0375988	0.113004	0.220523	1.61265
	Pp01G005530.1	18.5006	18.4097	18.5557	18.5483	-0.0908737	0.310618	-0.00737699	0.0476755
	Pp01G005550.1	18.3533	18.43	18.5595	18.3597	0.0767146	0.288734	-0.199785	2.00125
	Pp01G006020.1	19.8546	19.3559	19.4783	19.1182	-0.498694	5.71467	-0.360155	1.46624
	Pp01G006030.1	19.8025	19.9553	20.0367	19.9615	0.152835	1.25391	-0.0752227	0.33514
	Pp01G006040.1	21.5821	21.7476	21.5914	21.4966	0.165502	2.14913	-0.0947547	0.628622
	Pp01G006120.1	18.9421	18.9405	18.8979	18.8285	-0.00166925	0.00579187	-0.0694057	0.230648
	Pp01G006130.1	14.9819	15.1786	15.6911	15.1046	0.196704	0.21735	-0.586589	1.14185
	Pp01G006490.1	18.931	19.1969	19.2452	19.1091	0.265932	1.86647	-0.136091	0.798685
	Pp01G006540.1	17.9313	17.8677	18.1221	18.2198	-0.0635778	0.114419	0.0977181	0.902812
	Pp01G006720.1	20.2547	19.8532	19.4538	20.0085	-0.401574	1.61325	0.554729	5.42372
	Pp01G007000.1	16.5801	16.0935	17.2842	17.3186	-0.486689	0.283299	0.0344176	0.0164114
	Pp01G007180.1	19.5589	19.531	19.6574	19.5235	-0.0278888	0.0718592	-0.133834	1.06695
	Pp01G007320.1	15.4056	15.2225	15.768	15.7669	-0.183112	0.18735	-0.00115861	0.00153474
	Pp01G007370.1	19.4728	19.3953	19.5863	19.8189	-0.0774665	0.291658	0.232545	1.26606
	Pp01G007560.1	17.2052	16.1807	17.0534	17.7051	-1.02449	2.03748	0.651696	4.30345
	Pp01G007600.1	16.6034	16.7354	16.4776	17.0918	0.131999	0.15179	0.614126	3.93597
	Pp01G007670.1	15.2482	15.2688	15.4139	15.1436	0.0206518	0.0416866	-0.270292	0.674913
	Pp01G007750.1	16.5636	16.6702	17.2787	16.9494	0.106604	0.150151	-0.329259	1.55485
	Pp01G007760.1	22.7624	22.7344	22.539	22.7695	-0.0279196	0.163878	0.230492	4.34343
	Pp01G007950.1	20.0336	20.1266	20.2025	20.5245	0.0930737	0.394935	0.322032	2.44299
	Pp01G008110.1	20.2745	19.8512	20.3536	20.1751	-0.423334	1.22629	-0.178582	0.44539
	Pp01G008120.1	18.4591	17.3873	18.3999	18.4981	-1.07181	3.03264	0.0981303	0.183443
	Pp01G008130.1	16.4183	16.3867	16.8872	16.2611	-0.0315701	0.024341	-0.626096	0.710506
	Pp01G008220.1	15.6703	15.923	15.4537	15.3479	0.252682	0.496377	-0.105765	0.148348
	Pp01G008300.1	15.2281	15.2289	15.0953	15.0679	0.00078249	0.000918426	-0.0274448	0.0329404
	Pp01G008320.1	18.0141	18.2842	18.4214	18.3281	0.270139	1.61363	-0.0933185	0.41642
	Pp01G008530.1	20.6765	20.6353	20.8341	21.2298	-0.0412285	0.118896	0.395673	2.30825
	Pp01G008630.1	15.7106	16.2442	16.2541	16.5341	0.533579	0.520899	0.279938	0.495272
	Pp01G008670.1	16.5644	16.3819	17.0056	17.4604	-0.182548	0.292781	0.454809	1.20696
	Pp01G008730.1	19.1784	19.3863	19.5463	19.4054	0.207926	2.05787	-0.140849	1.7088
	Pp01G008860.1	15.8371	16.2899	17.0056	17.1051	0.452808	0.60137	0.0995725	0.201691
	Pp01G009030.1	16.4982	16.7146	16.9233	16.786	0.216398	0.155769	-0.137313	0.574722
	Pp01G009290.1	16.5058	16.4118	16.7996	16.5815	-0.0939761	0.0639938	-0.218108	0.65657
	Pp01G009350.1	15.9632	15.7708	15.7651	15.9589	-0.192409	0.10504	0.193767	0.158572
	Pp01G009410.1	20.4654	20.7241	20.1871	20.4563	0.258672	0.746044	0.269225	3.11563
	Pp01G009510.1	14.8298	15.0473	17.5462	16.3521	0.217492	0.363785	-1.19413	0.895675
	Pp01G009820.1	16.7653	17.1744	16.9692	16.6528	0.409096	0.861824	-0.316426	2.01486
	Pp01G010120.1	18.7155	19.0702	19.9085	19.0737	0.354738	0.685551	-0.834817	1.76817
	Pp01G010270.1	19.8815	20.1749	19.8098	19.3963	0.293337	3.53341	-0.413499	5.33202
	Pp01G010320.1	16.619	16.27	16.5149	17.057	-0.34903	1.18658	0.542119	3.54981
	Pp01G010410.1	15.5588	15.4985	15.4436	16.3351	-0.0603111	0.057536	0.891488	1.48232
	Pp01G010530.1	17.7235	17.7976	17.8349	17.6248	0.0740725	0.262265	-0.210097	1.1053
	Pp01G010540.1	17.039	17.0943	17.1826	17.0128	0.0552452	0.0915471	-0.169792	0.495717
	Pp01G010730.1	18.3028	18.3461	18.3096	18.3547	0.0433662	0.107813	0.0450851	0.150004
	Pp01G010930.1	16.7849	17.2247	15.1978	16.2848	0.439762	0.763907	1.08703	1.25969
	Pp01G011010.1	14.8365	15.0636	15.0046	14.7883	0.227111	0.366988	-0.216325	0.2561
	Pp01G011020.1	18.0801	18.5245	17.9696	18.0169	0.444395	2.59808	0.047298	0.264907
	Pp01G011060.1	18.3716	18.5733	17.6233	18.3329	0.20164	0.909496	0.709534	0.581431
	Pp01G011130.1	21.0269	20.6883	21.2204	21.1717	-0.338618	2.25333	-0.0486384	0.544702
	Pp01G011240.1	18.2866	18.4312	18.2864	17.9934	0.14464	0.373666	-0.293042	1.53574
	Pp01G011490.1	19.4237	19.456	19.5547	19.3905	0.0322458	0.141338	-0.164205	1.89157
	Pp01G011530.1	18.549	18.511	18.5209	18.7381	-0.0379559	0.124515	0.217193	3.32474
	Pp01G011560.1	15.1739	14.8564	14.9143	14.8249	-0.317467	0.297383	-0.0893575	0.129638
	Pp01G011610.1	18.798	18.4791	18.3808	18.8062	-0.318887	1.25591	0.425386	0.37674
	Pp01G011730.1	19.6371	17.6957	22.7748	21.3434	-1.94138	2.88114	-1.43139	2.36076
	Pp01G011810.1	17.8951	17.9054	18.0231	17.8548	0.0103803	0.0404637	-0.168293	1.04341
	Pp01G011820.1	15.893	15.8823	16.2162	16.1832	-0.0106753	0.00754756	-0.032996	0.0495846
	Pp01G011840.1	17.4094	16.7492	18.0785	18.2943	-0.660142	1.9612	0.215778	0.283658
	Pp01G011880.1	18.1123	18.0274	18.0112	18.4243	-0.0848744	0.284028	0.413101	3.17536
	Pp01G011930.1	15.4783	15.7921	16.0718	15.9157	0.313755	0.57124	-0.156078	0.302696
	Pp01G011990.1	16.5604	17.3816	17.1956	17.2253	0.821273	0.886899	0.0297943	0.126787
	Pp01G012050.1	20.9648	20.9567	19.0431	19.7065	-0.00809118	0.0317052	0.663428	0.603519
	Pp01G012090.1	20.2126	20.3213	20.436	20.2148	0.108651	0.711194	-0.221227	2.00434
	Pp01G012140.1	16.1539	15.9663	16.16	16.1742	-0.187625	0.277202	0.0142381	0.0360204
	Pp01G012190.1	20.4577	20.3665	20.3801	20.3199	-0.0912673	0.600678	-0.0602158	0.353024
	Pp01G012590.1	14.7967	14.5755	14.2145	14.4018	-0.221219	0.286432	0.18734	0.216601
	Pp01G012630.1	18.5968	18.909	18.6438	18.6862	0.312193	1.68254	0.0424014	0.219554
	Pp01G012660.1	17.7831	18.1248	18.4663	18.4431	0.341649	1.06605	-0.0232379	0.074906
	Pp01G012690.1	19.9074	19.8758	20.0066	19.9402	-0.0315966	0.0397011	-0.0663586	0.245911
	Pp01G012700.1	15.3892	14.8657	16.7473	14.5992	-0.523522	0.846356	-2.14808	3.54708
	Pp01G012800.1	19.1118	19.1144	19.2296	19.0994	0.00263596	0.00822882	-0.130198	0.732927
	Pp01G012830.1	15.621	15.3357	15.315	15.7285	-0.285284	0.440889	0.413541	0.686685
	Pp01G012880.1	20.2456	20.0101	19.8495	19.495	-0.235456	0.994625	-0.354547	2.12858
	Pp01G012920.1	19.6721	18.4652	19.6336	18.8376	-1.20692	2.41544	-0.795987	4.37374
	Pp01G012940.1	18.6462	18.6476	18.8882	18.4818	0.00138961	0.000629801	-0.406442	1.84657
	Pp01G012960.1	22.2136	21.772	21.5812	21.3822	-0.441556	1.27932	-0.199002	1.49547
	Pp01G012970.1	18.2217	17.808	17.6148	17.1293	-0.413787	2.1806	-0.485418	3.18205
	Pp01G012980.3	20.3283	20.195	21.2166	21.2361	-0.133311	0.20927	0.0195151	0.0434
	Pp01G013030.1	16.7128	16.2524	15.6644	15.2026	-0.460456	0.668697	-0.461755	0.558845
	Pp01G013040.1	26.5991	26.4265	26.1334	26.043	-0.172557	0.48231	-0.0903929	0.688802
	Pp01G013060.1	19.0556	18.7479	18.9624	18.7827	-0.307777	0.805451	-0.179671	0.59795
	Pp01G013070.1	15.6658	15.6142	14.87	14.3469	-0.0516117	0.0484658	-0.523075	1.39337
	Pp01G013170.1	15.3019	15.8839	15.5451	15.5741	0.582035	0.586052	0.0290602	0.0239878
	Pp01G013220.1	16.6807	16.7132	16.9967	17.0832	0.0325084	0.0317483	0.0864211	0.253969
	Pp01G013700.1	16.9227	16.8896	17.4124	17.6546	-0.0331299	0.0327893	0.242176	2.90144
	Pp01G013710.2	14.9965	15.0395	15.8279	15.7177	0.0430522	0.0377897	-0.110179	0.125244
	Pp01G013760.1	18.7772	18.7238	18.7604	18.5947	-0.0534555	0.133851	-0.165701	1.43465
	Pp01G013840.1	19.8695	19.9268	19.8944	19.8581	0.0572475	0.282726	-0.0363577	0.276247
	Pp01G013870.1	16.2164	16.3645	17.2489	17.3361	0.148104	0.112527	0.0872593	0.285625
	Pp01G013960.1	19.4283	19.2505	19.3892	19.5852	-0.177831	0.897869	0.196003	1.32488
	Pp01G014100.1	21.5024	21.5842	20.6461	21.3933	0.0818498	0.187987	0.747163	1.16344
	Pp01G014140.1	19.469	19.3697	19.5067	19.4822	-0.0992461	0.821841	-0.0244463	0.11852
	Pp01G014250.1	16.6245	16.6771	17.1388	17.7122	0.0525202	0.0381732	0.573452	2.47753
	Pp01G014300.1	15.1201	14.8055	15.2527	15.1044	-0.314639	0.678337	-0.148265	0.134067
	Pp01G014390.1	17.4221	17.4337	17.3681	17.3457	0.0116037	0.0299059	-0.022413	0.069974
	Pp01G014630.1	16.9118	17.3024	16.3018	16.6938	0.390608	0.478251	0.391994	0.452291
	Pp01G014650.1	16.5381	17.2145	16.7537	16.5754	0.676383	1.20162	-0.178323	1.62954
	Pp01G014720.1	15.9343	15.6036	16.1651	16.247	-0.330704	0.295791	0.0819218	0.160277
	Pp01G014730.1	18.436	17.7369	17.2054	18.354	-0.699036	1.9915	1.14861	7.51374
	Pp01G014850.1	18.269	17.9975	18.0305	18.3248	-0.271529	1.80328	0.294242	1.44505
	Pp01G014950.1	17.612	17.415	17.2546	17.8634	-0.196957	0.631212	0.608821	5.06407
	Pp01G014960.1	17.3357	17.4003	17.514	17.1546	0.0645545	0.149625	-0.35939	1.72238
	Pp01G015170.1	19.8069	19.1437	19.0399	20.2975	-0.663194	2.19207	1.25766	6.55997
	Pp01G015240.1	14.9818	14.7315	14.8313	15.2409	-0.250244	0.351664	0.409547	1.00063
	Pp01G015390.1	18.8512	19.319	19.0945	19.4562	0.467819	1.14062	0.361661	3.88044
	Pp01G015400.1	17.8829	17.6917	19.0072	18.7777	-0.191195	0.206792	-0.229494	1.31037
	Pp01G015480.1	16.587	16.6726	16.7558	16.6391	0.0856512	0.106391	-0.116677	0.324328
	Pp01G015640.1	15.1893	15.1579	14.9728	15.0251	-0.0314253	0.0454202	0.0522598	0.0785018
	Pp01G015780.1	18.139	17.0648	17.4015	15.646	-1.07427	1.73309	-1.75548	6.68128
	Pp01G015830.1	20.3335	20.4113	20.3161	20.3564	0.0778017	1.09197	0.0402809	0.186074
	Pp01G015840.1	15.4812	15.6926	14.7115	16.5789	0.21141	0.143851	1.86735	3.95934
	Pp01G015860.1	17.6646	17.913	17.5808	17.5352	0.248375	0.998659	-0.0455852	0.165491
	Pp01G015900.1	15.6515	16.0108	16.4946	16.3118	0.359237	0.386355	-0.182761	0.263397
	Pp01G015920.1	16.3995	16.6983	17.0586	17.1197	0.298859	0.437322	0.0611307	0.168332
	Pp01G016090.1	14.8706	14.8486	16.8602	15.5647	-0.0220153	0.0242372	-1.29548	2.27514
	Pp01G016160.2	15.4513	15.613	16.2234	15.8903	0.1617	0.198179	-0.333121	0.511919
	Pp01G016720.1	17.0414	17.65	17.4081	17.3319	0.608677	1.72594	-0.076192	0.648354
	Pp01G017220.1	17.8331	17.8262	18.1864	18.1444	-0.00687281	0.0125577	-0.0419733	0.107061
	Pp01G017300.1	20.1807	20.2928	20.1594	20.082	0.112081	0.538836	-0.0774523	0.52314
	Pp01G017320.1	22.0293	22.144	22.0742	21.9102	0.11463	1.34216	-0.164028	5.55718
	Pp01G017590.1	18.8582	18.8494	19.197	18.8745	-0.00871817	0.0398348	-0.322579	2.68006
	Pp01G017910.1	16.7904	16.7977	19.3366	18.5298	0.00731108	0.00863446	-0.806795	2.41003
	Pp01G017920.1	15.1551	15.3107	16.322	14.875	0.155582	0.121939	-1.44702	1.52037
	Pp01G018350.1	19.0141	19.4637	19.2096	19.1482	0.44958	1.38425	-0.0614344	0.202025
	Pp01G018430.1	14.9538	14.7242	16.3009	16.268	-0.229634	0.283058	-0.0329046	0.0513786
	Pp01G018510.1	18.9001	18.8222	19.0022	18.7917	-0.0779015	0.292772	-0.210555	4.36919
	Pp01G018630.1	15.6954	16.7778	17.2294	16.7143	1.08234	2.17311	-0.51509	1.68555
	Pp01G018640.1	19.386	19.5169	19.1753	18.8264	0.130927	0.1861	-0.348831	0.815484
	Pp01G018770.1	19.9164	19.9374	20.0547	19.8644	0.0210789	0.17391	-0.190261	2.38662
	Pp01G019010.1	16.7849	17.3803	17.3299	17.408	0.595435	0.552023	0.0781644	0.132404
	Pp01G019050.1	18.7008	18.619	19.4582	19.6528	-0.0817617	0.190602	0.194578	0.85315
	Pp01G019360.1	18.9626	18.8539	19.1234	19.2307	-0.108703	0.372383	0.107272	0.903129
	Pp01G019910.1	14.945	14.7759	15.4704	15.5205	-0.169105	0.191661	0.0501149	0.0611269
	Pp01G020030.1	16.0897	16.4813	16.6654	16.5738	0.391576	0.564066	-0.0915436	0.333685
	Pp01G020050.1	17.4579	17.3607	17.7134	17.6696	-0.0971899	0.252471	-0.0438508	0.186915
	Pp01G020170.1	14.9107	14.9686	15.3027	15.0266	0.0578707	0.0734422	-0.276071	0.396597
	Pp01G020310.1	23.3329	23.4568	22.5531	22.0447	0.123822	0.721881	-0.508354	0.952942
	Pp01G020330.1	15.275	14.9426	15.7509	15.4469	-0.332375	0.779535	-0.304002	0.786256
	Pp01G020350.1	18.7328	18.5972	18.8274	18.7462	-0.135585	0.182271	-0.0811666	0.509865
	Pp01G020360.1	17.9842	18.0832	17.9617	17.8337	0.0990343	0.328304	-0.127992	0.610018
	Pp01G021440.1	15.8197	14.9144	14.8855	16.4037	-0.905253	1.53538	1.51819	5.57645
	Pp01G021510.1	20.031	20.1735	20.2554	20.1052	0.142552	0.379234	-0.15017	0.755263
	Pp01G021540.1	16.7187	16.8544	17.3554	17.1603	0.135622	0.128332	-0.1951	1.10733
	Pp01G021630.1	16.2073	15.5293	15.6097	16.644	-0.677985	1.67474	1.03427	3.3062
	Pp01G021840.1	18.0635	18.2064	17.1483	17.0953	0.142879	0.470656	-0.0529883	0.110698
	Pp01G021870.1	16.9729	16.683	16.7092	16.555	-0.289897	0.379544	-0.154204	0.796944
	Pp01G021910.1	15.3733	15.0968	15.2687	15.329	-0.276556	0.335334	0.0602931	0.104082
	Pp01G022000.1	19.3151	18.9336	19.2604	19.4094	-0.381523	0.879522	0.149068	1.24615
	Pp01G022150.1	16.7788	17.3655	17.1952	16.9395	0.586643	2.33847	-0.25571	2.14391
	Pp01G022570.1	15.42	15.2889	16.2936	16.0315	-0.131045	0.148305	-0.262104	0.904389
	Pp01G023250.1	16.2315	15.962	15.5535	16.1321	-0.269506	0.280035	0.578583	1.00101
	Pp01G023290.1	18.148	17.8899	18.8319	18.6482	-0.258106	1.41512	-0.183702	0.636904
	Pp01G023460.1	17.8751	17.7254	18.3217	18.2547	-0.149666	0.680416	-0.0670011	0.144338
	Pp01G023570.1	16.9863	17.459	17.6529	17.5128	0.472668	1.63782	-0.140166	1.13509
	Pp01G024090.1	16.121	16.0717	16.7257	16.4164	-0.0492903	0.0788634	-0.309276	2.09766
	Pp01G024720.1	21.3916	21.134	21.2614	21.3093	-0.257611	1.50725	0.0478789	0.368837
	Pp01G024910.1	20.4877	20.7602	20.5579	20.7163	0.27252	1.20468	0.158463	1.63906
	Pp01G025240.1	17.192	17.2176	17.745	16.8413	0.0255912	0.00876411	-0.903662	2.25106
	Pp01G025440.1	15.7131	15.6559	16.0517	16.2229	-0.0571752	0.0478136	0.171277	0.365348
	Pp01G025740.1	16.6021	16.4423	16.6988	16.6825	-0.159843	0.353163	-0.0163569	0.0350966
	Pp01G025780.1	17.0494	16.8422	17.1149	17.4409	-0.207147	0.373974	0.325943	2.11524
	Pp01G026520.1	14.9333	15.7837	14.9257	14.9169	0.850451	1.11026	-0.00871775	0.00615314
	Pp01G026600.1	17.7509	17.5036	17.1706	17.4262	-0.247361	1.03235	0.255538	0.78146
	Pp01G026620.1	19.4003	19.4639	19.4971	19.6057	0.0635994	0.350058	0.108599	0.66916
	Pp01G026630.1	18.9133	19.0683	19.1261	18.9492	0.154932	0.705176	-0.176959	1.51494
	Pp01G026660.1	18.0768	17.96	18.4603	18.2618	-0.116875	0.375482	-0.198489	0.98554
	Pp01G026730.1	19.5161	19.682	19.2196	19.9314	0.16591	1.10689	0.711703	3.08787
	Pp01G026800.1	19.7529	19.9857	20.0705	19.8614	0.232875	1.28963	-0.209079	3.11956
	Pp01G026940.1	18.7556	18.768	18.2809	18.4629	0.0124265	0.020043	0.18196	0.777648
	Pp01G027010.1	15.2902	14.8821	14.922	14.7987	-0.408133	0.750404	-0.123307	0.176618
	Pp01G027060.1	17.7264	17.6898	17.5196	17.6053	-0.0366379	0.105851	0.085736	0.564805
	Pp01G027180.1	20.8524	20.942	20.997	20.9957	0.089605	0.369138	-0.00126521	0.004919
	Pp01G027210.1	18.3355	18.2547	18.662	18.6379	-0.0807619	0.324973	-0.0241108	0.139976
	Pp01G027220.1	18.2323	18.4076	18.3794	18.3132	0.175213	0.828458	-0.0662967	0.543938
	Pp01G027280.1	16.5289	16.135	16.3933	17.1276	-0.393833	0.583282	0.734287	1.72435
	Pp01G027480.1	15.0638	15.0894	15.2538	14.9522	0.0256674	0.0286404	-0.301563	0.541498
	Pp01G027870.1	19.2064	18.7153	19.0368	19.2237	-0.491033	2.32451	0.186928	0.922361
	Pp01G027990.1	20.0467	19.9501	20.1712	20.0973	-0.0965127	0.584028	-0.0739295	0.547224
	Pp01G028040.1	15.3691	15.073	15.4209	15.5598	-0.296093	0.634262	0.138879	0.145063
	Pp01G028190.1	20.0403	19.8666	19.5135	19.9215	-0.173717	1.0757	0.407963	3.72484
	Pp01G028430.1	20.4562	20.2373	20.3844	20.5652	-0.218898	0.725878	0.18089	2.37079
	Pp01G028470.1	17.7034	17.5895	18.1	18.1014	-0.113899	0.159797	0.00141758	0.00382077
	Pp01G028530.1	19.971	19.798	18.4856	18.3586	-0.172953	1.04199	-0.127005	1.18192
	Pp01G028600.1	16.2995	16.1339	15.5935	16.4461	-0.165509	0.123646	0.852594	1.61154
	Pp01G028620.1	20.0679	20.097	20.1607	20.3704	0.0290587	0.0480213	0.209699	2.35449
	Pp01G028630.1	18.2879	18.3053	18.4309	18.4179	0.0173679	0.104282	-0.0130028	0.0586831
	Pp01G028670.1	18.3866	18.0224	18.5077	19.322	-0.364237	0.754288	0.814311	6.08412
	Pp01G028860.1	19.2539	19.1052	19.2856	19.2641	-0.148697	1.52124	-0.0215236	0.156465
	Pp01G028920.1	15.5622	15.4276	15.3132	15.9229	-0.134608	0.117707	0.609689	0.915482
	Pp01G028930.1	16.0995	15.8063	15.7804	16.2747	-0.293152	0.25482	0.494365	0.506
	Pp01G029010.1	20.4032	20.1822	20.1186	20.068	-0.221068	1.69866	-0.0505822	0.261209
	Pp01G029190.1	16.1778	16.2245	16.0618	15.7889	0.0466943	0.0448674	-0.27281	0.423612
	Pp01G029520.1	19.5397	19.5318	19.5098	19.3554	-0.00794707	0.0293735	-0.15442	1.36119
	Pp01G029670.1	15.9157	15.8173	15.1626	15.3156	-0.0984455	0.0808483	0.152969	0.191996
	Pp01G029720.1	22.7265	22.7967	23.15	22.8833	0.0702717	0.277283	-0.266761	3.79251
	Pp01G029810.1	16.5098	17.116	17.2336	17.0463	0.606199	0.863133	-0.187335	1.01083
	Pp01G030270.1	16.3011	17.4745	15.0664	14.7851	1.17346	2.39403	-0.281288	0.358653
	Pp01G030540.1	20.8525	21.1487	20.5327	20.2366	0.296164	1.63055	-0.296122	2.53056
	Pp01G030580.1	16.8631	17.3917	17.4665	17.3934	0.528617	0.662377	-0.0731371	0.229073
	Pp01G030610.1	19.7447	19.8365	19.8228	19.7568	0.0917973	0.444734	-0.0659623	0.92792
	Pp01G030770.1	18.4737	18.8185	18.325	18.2973	0.34478	2.39901	-0.0277324	0.154672
	Pp01G030780.1	18.4705	18.8595	18.2411	18.0354	0.389003	2.28207	-0.205676	1.55546
	Pp01G030780.2	20.5669	20.7562	20.2711	20.2269	0.189331	0.779391	-0.0441341	0.138255
	Pp01G030830.1	16.6272	16.3608	16.9537	16.8091	-0.26636	0.576414	-0.144656	0.377528
	Pp01G030970.1	16.9656	17.0461	17.0917	16.8921	0.0805489	0.121883	-0.199655	0.663433
	Pp01G031030.1	15.9339	16.0775	16.8815	16.6593	0.143651	0.179777	-0.222172	0.727866
	Pp01G031140.1	15.8618	15.4758	17.5045	17.7158	-0.386004	0.413967	0.211314	1.16741
	Pp01G031180.1	16.4895	17.2185	17.4406	17.7594	0.729052	1.00951	0.318759	2.9601
	Pp01G031240.1	20.467	20.4009	21.8817	21.8121	-0.0661102	0.153185	-0.0695449	0.248472
	Pp01G031410.1	20.5736	20.7327	20.4898	20.4869	0.159133	1.30584	-0.00294452	0.0156427
	Pp01G031590.1	15.9749	16.0072	15.816	15.7919	0.0323088	0.0343334	-0.0241205	0.0492589
	Pp01G031660.1	16.637	16.6759	18.4407	17.5954	0.038853	0.0154363	-0.845306	0.809268
	Pp01G031730.1	15.0831	15.5902	15.4597	15.3652	0.507096	1.63304	-0.0944428	0.113789
	Pp01G031780.1	19.3003	19.2658	19.73	19.3247	-0.0345054	0.130355	-0.405313	1.84603
	Pp01G031830.1	19.4191	19.2115	18.963	19.2499	-0.207562	2.87057	0.286886	0.576153
	Pp01G031960.1	18.7757	19.0323	18.8845	18.7418	0.256621	4.37374	-0.142758	3.04357
	Pp01G032070.1	18.4402	18.6938	18.3673	18.1573	0.253637	1.08834	-0.209944	1.41692
	Pp01G032110.1	18.0913	18.3629	17.8059	17.927	0.271593	0.929514	0.121129	0.594396
	Pp01G032120.1	17.8366	18.0369	18.307	18.1222	0.2003	0.626753	-0.184841	2.55793
	Pp01G032130.1	20.3971	20.2684	20.2385	20.5314	-0.128746	0.24357	0.29293	3.95612
	Pp01G032370.1	16.3668	16.6091	16.7153	16.7658	0.242329	0.742305	0.050429	0.225546
	Pp01G032410.1	15.413	15.822	15.9575	16.02	0.409018	0.847901	0.0624517	0.145051
	Pp01G032460.1	15.0848	15.5644	15.4084	15.5828	0.479515	1.01584	0.174377	0.228924
	Pp01G032470.1	17.1094	17.3835	17.462	17.0925	0.274113	0.920442	-0.369511	2.98339
	Pp01G032500.1	18.6282	18.8051	18.8648	18.7445	0.17692	0.728469	-0.120317	2.27911
	Pp01G033030.1	19.169	19.2103	19.2848	19.1485	0.0413504	0.134	-0.136279	1.03942
	Pp01G033150.1	15.4541	15.5946	15.8666	15.809	0.140491	0.153664	-0.0575329	0.0592043
	Pp01G033410.1	15.7603	15.5664	15.347	15.3205	-0.193925	0.346627	-0.0265298	0.028214
	Pp01G033450.1	17.6987	17.9521	18.3431	18.2575	0.253436	1.3139	-0.0855374	0.424459
	Pp01G033680.1	15.752	15.8829	15.5846	15.6696	0.130984	0.161425	0.0849652	0.0978669
	Pp01G033700.1	18.3359	18.2344	18.2743	18.3638	-0.101528	0.360919	0.0894678	0.344264
	Pp01G033720.1	18.453	18.5543	18.7271	18.5454	0.101316	0.522957	-0.18169	3.06937
	Pp01G033810.1	14.9709	15.3728	15.4949	15.281	0.401887	0.55264	-0.213941	0.5406
	Pp01G033900.1	17.0893	17.4846	17.1894	17.4511	0.395255	0.707369	0.261746	1.38669
	Pp01G034190.1	17.5567	17.0374	17.5845	18.0269	-0.519294	0.298386	0.442437	0.500941
	Pp01G034270.1	15.2135	14.3353	15.1093	16.0637	-0.878166	1.59297	0.954366	3.01166
	Pp01G034390.1	18.9602	18.8262	18.9496	19.0099	-0.134047	0.765968	0.0602805	0.271404
	Pp01G034610.1	22.7185	22.752	21.3542	22.7008	0.0334634	0.0714306	1.34658	2.06806
	Pp01G034870.1	18.9349	18.994	18.952	18.8631	0.0591216	0.276869	-0.0888905	0.502888
	Pp01G034880.1	15.7036	15.8247	16.0952	15.5039	0.121036	0.110239	-0.591308	1.07306
	Pp01G034910.1	17.9247	17.8859	18.5595	17.9071	-0.0387735	0.0247564	-0.652413	0.811662
	Pp01G034920.1	18.5356	18.7848	18.709	18.6558	0.249197	1.26159	-0.0532019	0.301835
	Pp01G035050.1	18.8423	18.8595	19.1301	18.9537	0.0171785	0.0382977	-0.176439	0.780033
	Pp01G035160.1	17.3568	17.1778	17.1732	16.787	-0.178973	0.271727	-0.386227	2.2551
	Pp01G035250.1	17.5232	17.6284	17.4908	17.5126	0.105183	0.378536	0.0217934	0.120799
	Pp01G035340.1	17.8512	18.1544	17.8455	17.8896	0.303198	1.17715	0.0441197	0.138408
	Pp01G035530.1	16.6696	17.2538	16.1271	16.8352	0.584157	0.507507	0.708116	1.42384
	Pp01G035570.1	16.3604	16.5642	16.8931	16.1292	0.203802	0.428508	-0.763983	2.35509
	Pp01G035650.1	17.0446	17.5181	17.1841	16.8873	0.473486	0.505706	-0.296746	0.542732
	Pp01G035740.1	15.2915	14.9111	14.6706	14.7154	-0.38036	0.679667	0.0448866	0.0570714
	Pp01G035800.1	16.9578	15.6706	15.6497	17.0128	-1.28723	3.64836	1.36302	5.96694
	Pp01G035860.1	14.8699	14.6869	15.0995	15.2955	-0.183044	0.161299	0.196068	0.342091
	Pp01G035920.1	17.3564	17.8132	17.6569	17.4897	0.456863	1.93428	-0.167145	0.605571
	Pp01G036160.1	15.6575	15.6496	15.3363	15.3613	-0.00793727	0.0103491	0.0249633	0.0400218
	Pp01G036190.1	14.9395	14.6377	16.1136	15.6553	-0.301731	0.412368	-0.458381	0.469762
	Pp01G036320.1	14.8774	15.5669	16.1304	15.9294	0.689552	0.983805	-0.20094	0.317877
	Pp01G036350.1	15.9601	16.8792	17.17	17.2066	0.919061	1.69044	0.0365376	0.15062
	Pp01G036420.1	16.7051	17.1657	16.6487	16.5541	0.460612	1.43765	-0.0945898	0.107904
	Pp01G036460.1	15.4163	15.2409	15.9469	16.3476	-0.175356	0.264177	0.400701	0.424036
	Pp01G036490.1	17.5145	17.6225	17.6552	17.816	0.107969	0.247517	0.160779	0.986883
	Pp01G036780.1	15.3038	15.2457	15.3699	15.7875	-0.0580771	0.0823496	0.417606	1.01962
	Pp01G036850.1	16.2947	16.6585	16.2025	16.8445	0.363777	0.675638	0.642048	1.26597
	Pp01G036940.1	14.9488	14.8373	16.0255	15.2349	-0.111514	0.243167	-0.790557	1.77673
	Pp01G037210.1	17.3415	18.2906	18.0411	18.1319	0.949165	1.50844	0.0907298	0.280429
	Pp01G037350.1	15.7736	15.344	15.6492	15.853	-0.429589	0.647662	0.20381	0.62747
	Pp01G037400.1	17.0053	17.2343	16.9097	16.8697	0.228964	0.366658	-0.040049	0.129888
	Pp01G037590.1	17.617	17.403	18.9229	19.0449	-0.214008	0.0973285	0.122008	0.325127
	Pp01G037660.1	18.3921	18.6938	18.548	18.5179	0.301637	1.64708	-0.0301172	0.233104
	Pp01G037750.1	16.2877	16.2283	16.1528	16.3686	-0.0594904	0.051461	0.215843	0.490539
	Pp01G037790.1	18.4455	17.8996	17.7265	18.5029	-0.545834	5.02015	0.77645	8.03477
	Pp01G037840.1	21.1548	21.2749	21.0516	20.9721	0.120087	1.13641	-0.0794915	1.14377
	Pp01G037860.1	16.1573	16.3321	16.8406	17.1205	0.174748	0.241754	0.27989	0.379495
	Pp01G038040.1	16.4813	16.7857	16.9341	16.9424	0.304461	0.264707	0.00826613	0.0063714
	Pp01G038110.1	19.2386	19.2447	19.081	19.4728	0.00602616	0.0123806	0.391833	2.77668
	Pp01G038150.1	17.3555	17.4992	17.7459	17.7148	0.143734	0.23275	-0.03108	0.17027
	Pp01G038200.1	15.6039	16.1581	16.554	16.1067	0.554117	0.752342	-0.447255	1.46679
	Pp01G038480.1	18.8138	18.8927	18.836	18.9307	0.0788725	0.322642	0.0946939	0.586611
	Pp01G038530.1	18.3832	18.5397	18.9208	18.9505	0.15648	0.794962	0.0296612	0.0624095
	Pp01G038710.1	21.6479	21.621	22.1465	22.1217	-0.0269826	0.137919	-0.0247968	0.145761
	Pp01G038850.1	20.2251	20.2484	20.5532	20.1954	0.0232366	0.104812	-0.357844	2.67486
	Pp01G038860.1	18.708	18.7235	18.0977	18.7135	0.0155113	0.126034	0.615815	3.39939
	Pp01G038880.1	18.3628	18.593	18.5665	18.2953	0.230274	2.21302	-0.271219	2.40038
	Pp01G039100.1	15.0584	14.9182	15.0525	15.0614	-0.140156	0.194995	0.00891611	0.0106407
	Pp01G039200.1	20.1859	20.0889	20.1249	20.3114	-0.0969801	0.179274	0.18651	1.71848
	Pp01G039290.1	14.9927	14.5967	14.8128	14.7846	-0.396043	0.51767	-0.028237	0.0417842
	Pp01G039320.1	15.4317	14.8842	15.3411	15.1111	-0.5475	0.920019	-0.229971	0.460109
	Pp01G039340.1	16.8453	17.2467	16.9265	17.2865	0.401435	1.2433	0.359991	0.343192
	Pp01G039360.1	16.9971	16.4824	16.9447	17.3933	-0.514647	0.350494	0.448642	0.485869
	Pp01G039380.1	16.8441	16.0867	16.0825	17.0635	-0.757355	1.1097	0.980976	1.67671
	Pp01G039790.1	17.1179	17.526	17.7254	17.4825	0.408043	0.55803	-0.242871	1.27393
	Pp01G039820.1	15.9942	16.4734	16.2893	16.2242	0.479293	0.887057	-0.0651351	0.209015
	Pp01G039860.1	20.7967	20.969	20.9756	20.8627	0.172262	2.21328	-0.112846	2.2433
	Pp01G039970.1	18.7393	18.6562	18.5061	18.6068	-0.0831472	0.160724	0.100708	0.279893
	Pp01G039980.1	15.4802	14.8539	16.0027	16.3765	-0.626363	0.578344	0.373767	0.42022
	Pp01G040020.1	19.5519	19.5083	19.7309	19.6705	-0.0435843	0.261624	-0.0604712	0.795733
	Pp01G040150.1	17.399	17.8871	17.7584	17.6081	0.488149	2.49868	-0.15029	1.32688
	Pp01G040160.1	15.3715	14.8459	15.0613	14.9696	-0.525567	0.995211	-0.0917192	0.138704
	Pp01G040180.1	15.0974	14.9873	15.0507	14.9699	-0.110055	0.207298	-0.0807798	0.129124
	Pp01G040260.1	18.3419	18.3948	18.5363	18.4996	0.0529217	0.227472	-0.0366614	0.205153
	Pp01G040360.1	15.5516	15.0308	15.4631	15.1401	-0.520801	1.09284	-0.323005	0.463797
	Pp01G040570.1	16.5687	15.9688	16.5183	15.3112	-0.599828	0.842234	-1.20715	3.31074
	Pp01G040630.1	15.2393	15.654	15.1152	15.8111	0.414746	1.04371	0.695986	1.88839
	Pp01G040690.1	15.1276	14.6943	15.3649	15.0144	-0.433298	0.68747	-0.350417	0.494358
	Pp01G040790.1	19.3033	18.9221	18.2127	17.6793	-0.381251	2.35198	-0.533397	3.36673
	Pp01G040800.1	17.5035	18.2283	17.6702	17.5427	0.724786	1.5717	-0.127488	0.254007
	Pp01G040840.1	18.795	18.3553	18.0243	18.6084	-0.439657	2.90924	0.584085	2.00186
	Pp01G040900.1	15.8224	16.2135	16.1298	16.2129	0.391147	1.19454	0.0831433	0.175309
	Pp01G040920.1	19.3915	18.9682	18.9765	19.7681	-0.423287	1.29022	0.791533	4.95942
	Pp01G041030.1	17.3883	17.7894	18.0346	17.9532	0.401074	0.498127	-0.0814145	0.338619
	Pp01G041140.1	16.9218	16.1618	15.3041	17.9367	-0.759951	1.19859	2.63268	5.52727
	Pp01G041210.1	15.7905	16.0563	16.2104	16.1012	0.265836	0.307135	-0.10923	0.218512
	Pp01G041430.1	18.1845	18.1179	17.661	17.6008	-0.0665112	0.0843836	-0.0601961	0.31941
	Pp01G041440.1	18.4212	18.3064	18.4993	18.6549	-0.11477	0.581526	0.155656	2.00051
	Pp01G041490.1	18.589	18.821	18.822	18.6951	0.23197	1.27376	-0.12688	1.87798
	Pp01G041510.1	17.2011	17.3319	17.3083	17.2039	0.130799	0.475805	-0.104417	0.80384
	Pp01G041580.1	18.2795	18.0888	18.7615	18.6157	-0.190753	0.527491	-0.145794	0.54751
	Pp01G041610.1	15.7114	15.4795	15.0602	15.2953	-0.231964	0.391087	0.235133	0.297369
	Pp01G041680.1	15.0644	15.1015	15.5061	15.2062	0.0371193	0.0372499	-0.299902	0.692967
	Pp01G041720.1	17.099	17.4585	17.2864	17.3236	0.359514	1.38839	0.0371789	0.0578761
	Pp01G041830.1	16.2182	16.1977	16.2678	16.3894	-0.0205568	0.0136957	0.121564	0.118366
	Pp01G041840.1	15.6013	15.3065	16.3596	16.5953	-0.294876	0.257739	0.235699	1.47064
	Pp01G041910.1	17.3064	17.7023	17.7509	17.4315	0.395944	0.648376	-0.319392	2.25646
	Pp01G041920.1	18.2076	18.2998	18.5182	18.6114	0.0922215	0.46199	0.0932051	0.951564
	Pp01G041940.1	16.1069	16.4151	16.5017	16.5979	0.308159	0.457183	0.0962096	0.212584
	Pp01G041970.1	17.6343	17.3676	17.9951	18.0804	-0.266667	0.33207	0.0853375	0.128229
	Pp01G041990.1	17.9877	17.8547	17.9248	18.0679	-0.132953	0.327749	0.143094	0.640412
	Pp01G042030.1	19.098	19.2495	19.0184	18.7357	0.151463	0.930855	-0.282626	1.878
	Pp01G042060.1	15.9491	16.9361	17.4421	17.1113	0.986972	0.963711	-0.33073	0.862116
	Pp01G042200.1	14.8435	14.7761	14.7395	14.5235	-0.0673482	0.134324	-0.216049	0.558008
	Pp01G042210.1	15.7886	16.3293	15.4854	15.8221	0.54069	0.62693	0.336704	0.755546
	Pp01G042380.1	18.0933	18.4984	17.9053	18.0275	0.405054	1.9015	0.122194	0.547875
	Pp01G042400.1	16.6398	16.6423	16.9708	17.083	0.00250244	0.00383476	0.112217	0.469403
	Pp01G042410.1	18.4199	18.5141	18.4588	18.4887	0.0942539	0.191792	0.0299602	0.102175
	Pp01G042500.1	25.5387	25.648	25.4682	25.6196	0.109378	0.301511	0.151344	0.551023
	Pp01G042540.1	18.422	18.3179	18.6468	18.8281	-0.104188	0.478608	0.181304	0.657116
	Pp01G042570.1	20.9649	21.0904	20.8593	20.5731	0.125486	0.710357	-0.286194	1.20801
	Pp01G042580.1	18.5358	18.8252	18.802	18.7338	0.289398	1.35159	-0.0682519	0.707408
	Pp01G042590.1	17.5254	17.5311	17.6421	17.6253	0.00572236	0.0105756	-0.0168279	0.0641725
	Pp01G042610.1	17.6554	17.8781	18.1649	18.1961	0.222673	1.13351	0.0312428	0.136393
	Pp01G042750.1	17.0676	16.2811	16.7577	16.7315	-0.786556	1.09734	-0.0262162	0.0405043
	Pp01G042850.1	18.1739	18.3993	17.726	17.7979	0.225349	2.75449	0.0719846	0.550004
	Pp01G042870.1	21.579	21.3097	21.7185	21.4586	-0.269303	1.31541	-0.259905	0.722052
	Pp01G042890.1	15.8928	16.1093	16.9019	16.4148	0.216473	0.124207	-0.487087	1.26513
	Pp01G043030.1	16.1743	16.6069	15.0269	14.3508	0.432594	0.529663	-0.676162	0.909424
	Pp01G043040.1	17.2031	17.4671	17.3781	17.3803	0.264011	0.914011	0.00225427	0.0106917
	Pp01G043060.1	15.5329	15.986	16.9276	16.7729	0.453108	0.641381	-0.154675	0.68428
	Pp01G043150.1	16.9803	17.5896	16.9238	16.5816	0.609226	0.900828	-0.342228	1.12611
	Pp01G043220.1	19.4356	19.675	19.8307	19.592	0.239356	3.79742	-0.23865	1.99481
	Pp01G043290.1	17.8078	17.4984	16.7657	16.8422	-0.309475	0.146641	0.0764975	0.0402163
	Pp01G043300.1	20.896	21.0019	20.6433	20.6932	0.105911	0.379068	0.0498996	0.231504
	Pp01G043420.1	17.4913	17.8089	17.296	17.3534	0.317581	0.683282	0.0574008	0.200607
	Pp01G043630.1	15.261	15.4416	15.1646	15.1278	0.180627	0.24801	-0.0367973	0.0430209
	Pp01G043810.1	16.2303	16.6721	16.4092	16.305	0.441721	2.21434	-0.104236	0.29688
	Pp01G043850.1	15.6682	15.5298	15.8313	15.7406	-0.138351	0.183203	-0.0907006	0.170038
	Pp01G043910.1	15.2732	15.2069	15.3762	16.4147	-0.066313	0.0513478	1.03853	2.52186
	Pp01G044010.1	23.1312	23.0256	23.3511	23.356	-0.105533	0.679077	0.00494215	0.019631
	Pp01G044210.1	15.7437	15.3979	15.6684	15.667	-0.345779	0.437916	-0.00134924	0.00159036
	Pp01G044360.1	19.1493	19.3206	19.1436	19.4539	0.171293	0.591563	0.310336	2.07832
	Pp01G044370.1	20.1813	20.4223	19.6765	19.9691	0.240942	1.50882	0.292616	2.292
	Pp01G044380.1	18.6514	18.3864	19.0818	18.9825	-0.265001	0.652423	-0.0993301	0.797039
	Pp01G044390.1	17.2402	17.1378	16.6295	16.9518	-0.10235	0.210426	0.322284	0.590722
	Pp01G044410.1	21.189	21.228	21.2717	21.0666	0.0389263	0.330121	-0.205128	2.77571
	Pp01G044420.1	15.3353	14.883	15.3323	15.4238	-0.452361	0.535338	0.0914777	0.154273
	Pp01G044430.1	18.8136	19.0491	19.05	19.0161	0.235555	2.01558	-0.0339697	0.263561
	Pp01G044710.1	17.4703	17.3327	17.681	17.5537	-0.137592	0.407378	-0.127266	0.288023
	Pp01G044800.1	15.9038	15.6809	16.1421	16.0436	-0.222962	0.307563	-0.098463	0.230036
	Pp01G044850.1	15.7963	15.4419	15.3303	15.7298	-0.354376	0.579106	0.39948	0.987301
	Pp01G044880.1	15.2512	15.6399	15.327	15.6014	0.388748	0.864157	0.27447	0.579757
	Pp01G045170.1	15.4991	16.1382	16.5214	16.2606	0.63908	1.83389	-0.260891	3.01504
	Pp01G045230.1	16.7453	17.1832	17.2966	16.8877	0.43789	0.466457	-0.408923	2.55013
	Pp01G045580.1	19.4897	19.9352	19.7732	19.7032	0.44549	1.51469	-0.0700169	0.281056
	Pp01G045760.1	17.3876	17.2665	17.4225	16.7354	-0.121087	0.21362	-0.687111	1.81173
	Pp01G045820.1	16.1405	15.7173	16.6183	16.6955	-0.423261	0.719821	0.0772705	0.19934
	Pp01G045850.1	18.5116	18.4283	18.404	18.2929	-0.0832912	0.437467	-0.111108	1.09601
	Pp01G045860.1	17.9327	18.0954	17.9062	18.0193	0.162662	1.09263	0.113117	0.645283
	Pp01G045970.1	16.8975	16.3863	17.6684	17.6684	-0.511217	0.473849	-5.82801e-05	0.00011865
	Pp01G046020.1	18.1063	18.3001	18.0803	18.0322	0.193802	0.512366	-0.0481101	0.309368
	Pp01G046050.1	15.6913	16.1853	15.7324	16.4952	0.493991	0.726526	0.762805	1.26795
	Pp01G046090.1	18.1521	18.3569	18.3189	18.2141	0.204817	1.46092	-0.104764	1.00914
	Pp01G046110.1	18.4704	18.5567	18.9317	18.9085	0.0862562	0.282492	-0.023172	0.078749
	Pp01G046200.1	16.4578	15.9009	15.9868	17.1106	-0.556856	0.837119	1.12376	3.72214
	Pp01G046210.1	17.1597	17.199	17.4346	17.6968	0.0393384	0.0300923	0.262174	2.57593
	Pp01G046300.1	18.6327	19.0082	18.5315	18.6636	0.375493	2.63998	0.132138	0.854484
	Pp01G046310.1	21.4103	21.6414	21.3341	21.5569	0.231073	0.953029	0.222779	2.32059
	Pp01G046340.1	20.5296	20.7127	19.84	19.8411	0.183111	1.67585	0.0011141	0.00161553
	Pp01G046350.1	20.1628	20.1639	19.8762	19.2613	0.00112915	0.00193514	-0.614961	4.25042
	Pp01G046360.1	18.5884	18.9595	18.0497	17.3124	0.371166	1.62072	-0.737233	3.81355
	Pp01G046380.1	17.543	17.4945	17.2248	17.7091	-0.0484887	0.034091	0.484226	0.493604
	Pp01G046390.1	19.4672	19.2916	18.4522	18.2475	-0.175607	0.504476	-0.204739	0.63194
	Pp01G046430.1	18.955	18.7994	18.7072	18.777	-0.155543	2.77958	0.0698469	0.548548
	Pp01G046450.1	15.914	15.2056	15.3127	16.4767	-0.708369	1.12208	1.16403	3.51451
	Pp01G046490.1	19.6683	19.6406	19.4479	19.6008	-0.0276701	0.102304	0.15293	1.01694
	Pp01G046750.1	16.9509	17.5121	16.7223	15.9514	0.561139	0.626134	-0.770871	1.06533
	Pp01G046770.1	16.4319	16.4265	17.1286	16.8968	-0.00543669	0.00346785	-0.231815	0.842306
	Pp01G046800.1	15.7274	15.0082	15.9009	15.0884	-0.71929	0.890553	-0.812482	1.31038
	Pp01G046820.1	16.7863	16.1331	16.4926	16.1914	-0.653235	0.596331	-0.301228	0.192779
	Pp01G046870.1	17.3654	17.6428	16.9374	17.032	0.277397	0.545453	0.0945656	0.0824486
	Pp01G047130.1	17.7216	18.1875	18.2643	18.0556	0.465942	2.56081	-0.208657	1.17632
	Pp01G047180.1	19.6931	19.7609	19.3438	19.4905	0.0678707	0.422678	0.146745	1.65496
	Pp01G047310.2	19.6305	19.7483	19.6899	19.6541	0.117812	0.421265	-0.0358662	0.213774
	Pp01G047580.1	15.3053	15.0679	15.8621	15.9452	-0.23743	0.267304	0.0831521	0.129914
	Pp01G047740.1	16.244	16.4134	16.9357	16.8748	0.169344	0.146344	-0.0609329	0.0876547
	Pp01G047770.1	15.4171	15.6668	14.9981	15.2992	0.249715	0.58108	0.301036	0.819267
	Pp01G047880.1	17.6572	17.9109	17.5664	17.6365	0.2537	0.804749	0.0700609	0.357213
	Pp01G047890.1	18.2068	18.2829	18.2581	18.3424	0.0760941	0.193157	0.0842671	0.639866
	Pp01G047980.1	19.5418	19.7382	19.6833	20.0955	0.196479	0.376937	0.412173	2.40099
	Pp01G048020.1	16.7735	16.9373	17.0649	16.9021	0.163821	0.659774	-0.162856	1.68593
	Pp01G048080.1	18.3347	18.6161	18.3755	18.3801	0.281323	0.97211	0.00466326	0.0171841
	Pp01G048550.1	15.6126	16.2949	15.9125	15.8795	0.682292	1.06139	-0.0330239	0.0543288
	Pp01G048630.1	15.7879	16.6269	15.0465	14.8899	0.838954	1.47519	-0.156616	0.166773
	Pp01G048710.1	15.7708	15.0138	14.8158	16.1547	-0.756953	0.676433	1.33886	3.17586
	Pp01G048770.1	15.2106	15.2289	15.8357	15.2069	0.0182359	0.0204405	-0.628737	1.29969
	Pp01G048850.1	20.0485	20.1107	20.3447	20.1293	0.0622147	0.202909	-0.215419	1.68461
	Pp01G048930.1	17.6784	16.9094	17.1757	17.8494	-0.769063	0.832296	0.673664	1.33217
	Pp01G048970.1	17.1989	17.1524	17.6537	16.963	-0.0465272	0.0910424	-0.690653	2.0513
	Pp01G049010.1	19.9178	20.0565	20.2106	19.8559	0.138732	1.78327	-0.354667	2.8796
	Pp01G049030.1	14.9757	14.8062	16.06	15.6526	-0.169503	0.291528	-0.407402	0.544486
	Pp01G049040.1	16.6706	16.932	17.0767	16.8948	0.261339	0.255262	-0.181917	0.55072
	Pp01G049070.1	26.6987	26.8674	26.8712	26.8439	0.168684	0.618237	-0.0273287	0.0746049
	Pp01G049470.1	22.8194	22.7271	23.1543	23.0374	-0.0922953	1.15137	-0.116903	0.583561
	Pp01G049690.1	18.9543	19.1326	18.7602	18.4897	0.178313	0.840448	-0.270537	2.34845
	Pp01G049910.1	18.7431	18.7331	18.5749	18.6209	-0.0100122	0.0211357	0.0460082	0.139808
	Pp01G049920.1	15.3274	14.8714	17.0951	16.2284	-0.455967	0.540179	-0.866691	1.48386
	Pp01G050060.1	15.8257	16.2787	15.7088	15.9921	0.453005	0.503563	0.283354	0.254387
	Pp01G050200.1	18.7231	18.3644	18.4687	19.0467	-0.358625	2.25773	0.57799	4.53906
	Pp01G050220.1	17.1643	17.1896	17.7898	17.5001	0.0252941	0.0381724	-0.289637	1.87305
	Pp01G050410.1	19.168	19.1416	18.9339	19.0638	-0.0264214	0.195769	0.129892	2.03343
	Pp01G050520.1	15.9529	15.8144	16.0037	15.1563	-0.138474	0.14107	-0.847451	1.96795
	Pp01G050530.1	15.6894	15.5915	15.5083	15.7222	-0.0978758	0.185507	0.213877	0.419623
	Pp01G050630.1	17.3683	17.1789	17.0415	16.9954	-0.189365	0.254719	-0.0460611	0.0825976
	Pp01G050640.1	19.0639	19.0597	18.8136	19.101	-0.00422319	0.00730795	0.287384	2.12885
	Pp01G050660.1	21.1615	20.9441	21.05	21.2816	-0.217376	0.699008	0.231651	3.08379
	Pp01G050740.1	15.4994	14.9328	15.9238	15.9245	-0.566649	1.01508	0.000759443	0.000970034
	Pp01G051130.1	16.3097	17.0466	16.2208	16.4335	0.736974	1.35111	0.212732	0.211876
	Pp01G051140.1	15.3479	16.2264	16.4093	16.1631	0.878517	2.6133	-0.246216	1.12079
	Pp01G051170.1	16.2353	16.6195	16.7904	16.6068	0.384237	0.526915	-0.183682	1.57134
	Pp01G051220.1	18.6473	18.919	18.2302	18.0513	0.271743	1.71849	-0.178906	0.65118
	Pp01G051230.1	17.7185	17.8116	16.3901	17.9389	0.0931034	0.288964	1.54878	1.79856
	Pp01G051240.1	17.9217	17.9214	18.0778	18.0548	-0.000329971	0.000554676	-0.0229937	0.0674137
	Pp01G051300.1	21.1592	21.2511	21.3728	21.3667	0.0918316	0.452456	-0.00608105	0.03905
	Pp01G051320.1	16.4432	15.4323	17.2424	17.4876	-1.0109	1.04296	0.245225	0.668827
	Pp01G051350.1	15.7288	16.861	17.1928	16.6408	1.13225	2.26765	-0.551976	0.793463
	Pp01G051410.1	17.726	17.4787	17.4471	17.4589	-0.247266	0.79781	0.0117887	0.0446167
	Pp01G051430.1	18.9866	18.568	19.1924	19.1505	-0.418686	1.67897	-0.041878	0.129122
	Pp01G051450.1	23.4743	23.2804	22.1712	21.9212	-0.193894	1.65681	-0.249993	0.966774
	Pp01G051520.1	16.3301	16.3925	17.6511	17.919	0.0624653	0.0710419	0.267899	0.724801
	Pp01G051570.1	18.1667	18.225	18.4839	18.1597	0.0582617	0.137672	-0.324211	1.75162
	Pp01G051670.1	19.0544	19.265	19.2394	19.2265	0.210633	0.971613	-0.0128176	0.0427498
	Pp01G051760.1	16.1954	16.6125	17.2275	17.132	0.417107	0.368929	-0.0954569	0.284782
	Pp01G051830.1	16.6901	17.0451	16.9965	16.9445	0.35496	0.454107	-0.0519759	0.133408
	Pp01G052120.1	17.2139	17.0047	17.3513	17.5774	-0.209265	0.531876	0.226076	1.09186
	Pp01G052170.1	15.6914	15.8871	16.1408	16.2821	0.195757	0.142291	0.14132	0.416225
	Pp01G052230.1	15.327	15.5921	14.9029	15.1949	0.265075	0.712423	0.291946	0.712562
	Pp01G052290.1	17.743	17.6603	17.4597	17.7295	-0.0827442	0.57831	0.269794	1.85925
	Pp01G052350.1	15.5211	15.5065	16.9134	16.9667	-0.0146488	0.00815048	0.0533575	0.0325173
	Pp01G052360.1	16.5389	17.0912	17.611	17.3084	0.552352	0.94555	-0.302601	1.6244
	Pp01G052370.1	18.8152	18.7534	18.3585	18.5519	-0.0617872	0.338982	0.193384	1.15933
	Pp01G052410.1	19.5754	19.7413	19.7915	19.6643	0.165875	0.907559	-0.127156	2.8048
	Pp01G052620.1	16.3392	16.8821	16.9943	16.7389	0.542984	2.69246	-0.25531	2.35843
	Pp01G052650.1	15.997	15.12	15.4897	16.7672	-0.876982	2.02043	1.27744	4.54568
	Pp01G052920.1	16.664	16.9376	17.1663	17.4366	0.273644	0.153439	0.27027	0.473252
	Pp01G053190.1	20.518	20.423	20.8459	21.0334	-0.095067	0.199102	0.187554	0.941139
	Pp01G053200.1	18.2129	18.3882	17.9136	18.8236	0.175291	0.338399	0.909991	4.72443
	Pp01G053220.1	16.5754	16.6038	16.8454	16.7221	0.028426	0.0215579	-0.123276	0.30933
	Pp01G054310.1	17.1421	17.8479	17.9157	17.7958	0.70582	1.38801	-0.119897	0.606517
	Pp01G054460.1	17.6275	17.843	17.4608	17.3216	0.215466	0.570185	-0.13918	0.878729
	Pp01G054530.1	15.7204	15.2099	16.3684	15.9362	-0.510491	0.703821	-0.432207	0.699289
	Pp01G054570.1	17.389	17.2592	17.4251	17.5223	-0.129819	0.253232	0.0971302	0.433211
	Pp01G054600.1	15.4403	15.727	15.2408	15.8928	0.286694	0.386954	0.651962	1.27354
	Pp01G054700.1	19.089	19.2069	18.9892	18.9115	0.117964	0.553916	-0.0777789	0.460259
	Pp01G054710.1	16.0049	15.8855	16.5662	16.1543	-0.119397	0.114252	-0.411901	2.15876
	Pp01G054750.1	20.3406	20.1479	20.2507	20.1523	-0.192746	1.40355	-0.0984696	0.514296
	Pp01G054870.1	15.4242	16.1551	15.9591	15.3812	0.730961	1.51931	-0.577976	1.00805
	Pp01G054880.1	16.5901	17.047	18.0192	17.7337	0.456911	0.233282	-0.28551	0.14072
	Pp01G055540.1	17.0797	17.1262	17.4039	17.3068	0.0464818	0.0931848	-0.0971553	0.31571
	Pp01G055630.1	17.1088	17.3423	17.3868	17.3357	0.233444	0.575748	-0.051033	0.253503
	Pp01G055630.2	16.0262	15.7596	16.0972	15.8937	-0.266604	0.285051	-0.203536	0.245307
	Pp01G055640.1	20.7046	20.6268	21.1158	21.2408	-0.0777994	0.223274	0.125024	0.516462
	Pp01G055660.1	22.7269	22.5586	23.0305	23.0817	-0.168274	0.47336	0.0512572	0.157721
	Pp01G055690.2	18.7227	18.7538	18.48	18.6732	0.0310891	0.0419024	0.193135	0.737921
	Pp01G055710.1	18.1737	18.0162	18.0681	18.0394	-0.157483	1.06459	-0.0287143	0.107754
	Pp01G055900.1	16.1426	17.066	16.8276	16.3571	0.923404	1.4005	-0.47055	1.18763
	Pp01G055930.1	15.3995	15.3835	17.3017	17.4735	-0.0160415	0.00966535	0.171737	0.261419
	Pp01G055970.1	15.0891	15.0443	18.6042	16.6757	-0.0447722	0.0481917	-1.92847	2.682
	Pp01G056030.1	14.9674	14.7829	15.2684	16.1403	-0.184574	0.238967	0.871893	1.98666
	Pp01G056170.1	14.9209	15.1073	15.0162	14.3773	0.186412	0.599518	-0.638918	1.48047
	Pp01G056180.1	15.9056	16.327	15.9191	15.7579	0.421366	0.644976	-0.161148	0.419405
	Pp01G056230.1	18.188	18.1668	18.421	18.3718	-0.0211054	0.12949	-0.0491931	0.255858
	Pp01G056250.1	16.5143	16.5388	17.0431	16.9052	0.0245766	0.0300916	-0.13793	0.464445
	Pp01G056300.1	19.3544	19.3519	19.683	19.4687	-0.00243346	0.0131641	-0.214259	1.33143
	Pp01G056450.1	16.3182	16.8815	16.9785	16.2771	0.563342	0.867664	-0.701363	1.09082
	Pp01G056470.1	15.7125	16.8066	15.7709	16.4619	1.09409	2.01607	0.691008	0.89399
	Pp01G056540.1	16.2522	16.9648	16.1207	16.4997	0.712583	0.944896	0.379034	0.357634
	Pp01G056590.1	18.4368	18.5027	18.6577	18.6885	0.0658828	0.197994	0.0308039	0.117902
	Pp01G056820.1	20.3647	20.4047	20.7656	20.7484	0.0399669	0.0786785	-0.0171553	0.0431969
	Pp01G056830.1	15.4517	16.2882	15.6806	15.4971	0.836448	1.06115	-0.183498	0.220435
	Pp01G056860.1	17.6867	17.7693	18.0673	18.2471	0.082576	0.162465	0.179722	0.916059
	Pp01G057020.1	14.8693	14.7382	14.635	14.8543	-0.131108	0.249853	0.219322	0.558402
	Pp01G057150.1	15.6456	15.1602	14.7934	15.6556	-0.4854	0.818387	0.862213	1.48137
	Pp01G057240.1	15.4457	14.6388	14.9019	14.9755	-0.806851	1.72469	0.0736014	0.0953526
	Pp01G057420.1	15.086	15.7672	14.9126	15.1139	0.681234	2.1837	0.20125	0.215193
	Pp01G057520.1	15.7925	15.8044	15.8234	15.6643	0.0118786	0.00881026	-0.159104	0.278398
	Pp01G057650.1	20.2016	20.0454	20.1097	20.2463	-0.156177	0.620618	0.136542	0.575114
	Pp01G058030.1	18.2245	18.4076	17.9701	18.5709	0.183072	0.52179	0.600801	5.86411
	Pp01G058230.1	17.1025	16.5238	16.7111	16.7716	-0.578686	0.540728	0.0605453	0.0463998
	Pp01G058260.1	15.3775	15.2802	16.1048	15.87	-0.0972993	0.110581	-0.234779	0.787142
	Pp01G058290.1	20.5062	20.4093	20.6769	20.5483	-0.0968949	0.612673	-0.128592	1.21398
	Pp01G058310.1	16.9379	17.0116	16.9406	16.7152	0.0736562	0.142827	-0.225363	1.0836
	Pp01G058350.1	20.8238	20.8184	20.6431	20.9961	-0.00535244	0.00914415	0.352971	5.1112
	Pp01G058370.1	17.0631	16.828	16.5876	17.8446	-0.235102	0.380495	1.25708	6.21402
	Pp01G058400.1	19.8153	19.8989	19.7011	19.7258	0.0835401	0.220804	0.0247442	0.108858
	Pp01G058580.1	15.7167	15.1576	15.6399	15.907	-0.559081	0.641092	0.267182	0.386525
	Pp01G058730.1	14.8162	14.7846	15.0739	14.7737	-0.0315676	0.0363356	-0.300211	0.497116
	Pp01G058800.1	16.02	15.3946	15.9287	16.1364	-0.625489	1.41763	0.207756	0.414268
	Pp01G058840.1	18.2511	18.5975	18.8337	18.9271	0.34641	0.31393	0.0934238	0.250918
	Pp01G058910.1	17.3164	17.5088	16.7575	17.5798	0.192462	0.149011	0.822278	0.969835
	Pp01G058920.1	17.4621	17.7206	17.9853	18.0201	0.258591	0.458836	0.0348341	0.112838
	Pp01G058950.1	18.4488	18.7492	18.8083	18.7824	0.30038	1.7182	-0.0258168	0.17212
	Pp01G058970.1	16.3364	16.0072	16.885	17.1167	-0.329206	0.17037	0.231734	0.185738
	Pp01G059080.1	17.2914	16.8348	16.6102	17.183	-0.456674	1.26821	0.5728	1.56279
	Pp01G059100.1	18.9387	19.049	19.3038	19.0765	0.110336	0.399734	-0.227337	2.94837
	Pp01G059130.1	16.0973	15.8314	16.2379	16.0275	-0.265846	0.741353	-0.210319	0.640164
	Pp01G059300.1	15.9885	16.5682	16.6345	16.7119	0.579633	0.863559	0.0773915	0.177676
	Pp01G059360.1	17.2667	17.5492	17.7218	17.541	0.282488	0.734811	-0.180795	0.503971
	Pp01G059420.1	17.9111	17.9178	17.8578	17.7827	0.00670444	0.0162831	-0.0750682	0.504646
	Pp01G059450.1	18.5004	18.4442	18.4028	18.63	-0.0562381	0.148122	0.227155	0.907454
	Pp01G059540.1	17.939	17.9928	18.2243	18.1251	0.0538277	0.11092	-0.0992347	0.479181
	Pp01G059650.1	15.1515	15.3327	15.7011	15.8107	0.181196	0.356671	0.109585	0.247601
	Pp01G059900.1	15.236	15.5261	15.9135	15.7707	0.290162	0.552409	-0.14281	0.109327
	Pp01G060060.1	18.3576	18.3919	18.5181	18.79	0.0343503	0.111333	0.27187	1.60328
	Pp01G060080.1	19.2276	19.2406	19.3402	19.2716	0.0130266	0.0497131	-0.0686184	0.376415
	Pp01G060140.1	21.4392	21.86	21.6069	21.7524	0.420765	2.89768	0.145547	0.86665
	Pp01G060170.1	19.1148	18.8589	19.3041	19.4823	-0.255949	1.29207	0.178229	1.32599
	Pp01G060220.1	17.0912	17.2847	17.0097	17.1006	0.19349	0.426859	0.0908939	0.393596
	Pp01G060280.1	18.129	18.3957	17.8766	17.9661	0.266647	2.18114	0.0895108	0.537421
	Pp01G060290.1	16.1441	16.2916	16.5536	16.6597	0.147507	0.155559	0.106097	0.550131
	Pp01G060390.1	14.9342	14.765	16.6075	16.0718	-0.169169	0.197449	-0.535707	0.40662
	Pp01G060470.1	15.2929	15.2832	15.4615	15.5528	-0.00979063	0.0144731	0.091295	0.091289
	Pp01G060480.1	21.7377	21.4646	21.8538	22.1813	-0.273079	0.726539	0.327519	2.4769
	Pp01G060510.1	16.6587	16.9242	16.6728	16.5925	0.265534	2.07429	-0.0803265	0.40756
	Pp01G060890.1	16.0066	16.6298	16.3047	16.8036	0.623159	0.796576	0.498809	2.43948
	Pp01G060940.2	15.3068	15.0579	16.3537	15.9381	-0.248827	0.303701	-0.41561	0.675452
	Pp01G060970.1	15.1674	15.3804	15.7641	15.2903	0.21307	0.28872	-0.473722	0.659418
	Pp01G061060.1	18.5735	18.7297	18.8719	19.0418	0.156194	0.394098	0.169856	0.571975
	Pp01G061310.1	14.8638	15.2864	15.1612	15.1413	0.422608	0.764808	-0.0198911	0.0302284
	Pp01G061330.1	15.3307	14.8961	15.3325	15.898	-0.434652	0.884972	0.565467	1.11847
	Pp01G061370.1	16.1856	15.7295	16.1946	16.1568	-0.45611	0.469709	-0.0378396	0.0512343
	Pp01G061490.1	16.0883	16.3438	16.2293	16.2506	0.255498	0.646814	0.0213449	0.0352376
	Pp01G061520.1	20.4431	20.5878	20.0951	19.9709	0.144773	1.10065	-0.124235	0.382682
	Pp01G061530.1	19.6508	19.8643	19.595	19.7027	0.213453	1.74842	0.107731	1.98839
	Pp01G061660.1	16.7569	16.7567	16.9061	17.2611	-0.000243399	0.000487856	0.354991	3.20355
	Pp01G061780.1	18.2597	18.2621	18.0355	18.2185	0.00237772	0.00872176	0.182997	1.50192
	Pp01G061790.1	21.026	21.1167	20.1524	20.355	0.0907076	0.159818	0.202603	0.545498
	Pp01G061820.1	19.1481	18.9513	18.6523	18.6621	-0.196848	0.930055	0.00981606	0.0347458
	Pp01G061960.1	17.5706	17.5584	17.2943	17.4394	-0.012215	0.0269523	0.145032	0.906969
	Pp01G062000.1	16.794	15.6877	15.9538	15.7981	-1.10632	0.731795	-0.155611	0.14984
	Pp01G062060.1	15.9371	15.7729	16.565	16.1801	-0.164228	0.178423	-0.384855	1.02838
	Pp01G062090.2	15.2774	15.6735	15.1683	14.6991	0.39611	1.38508	-0.469178	1.51234
	Pp01G062100.1	19.4589	18.8864	19.1406	19.7326	-0.572527	1.82295	0.592037	5.85049
	Pp01G062140.1	16.4261	16.5159	15.0647	15.5879	0.0897785	0.0886424	0.523184	0.496692
	Pp01G062350.2	15.1921	15.0502	15.6375	15.3042	-0.141899	0.177999	-0.333242	0.326556
	Pp01G062510.2	15.4881	14.8247	16.0527	15.7415	-0.663449	2.12636	-0.311219	0.709244
	Pp01G062690.1	15.1159	14.0689	14.5722	14.7056	-1.04695	1.93848	0.133439	0.238903
	Pp01G062720.2	17.38	16.2017	17.1734	17.7213	-1.17826	0.829354	0.547855	0.743879
	Pp01G062730.1	17.9341	17.926	17.3916	17.5189	-0.00810125	0.023332	0.127306	0.308334
	Pp01G062880.1	15.8217	15.1652	15.2049	15.3979	-0.656536	1.1072	0.192959	0.209529
	Pp01G063060.1	15.4866	15.5212	15.7283	16.0232	0.0346775	0.0249283	0.294908	0.696725
	Pp01G063080.1	15.9761	16.4541	16.3513	16.0464	0.477994	0.459188	-0.304914	0.190677
	Pp01G063140.1	17.8761	17.5691	18.1623	17.4974	-0.307002	0.8903	-0.664886	2.15439
	Pp01G063300.1	15.697	15.8693	16.658	16.0604	0.172285	0.167117	-0.59756	1.11741
	Pp01G063420.1	15.7879	16.5049	16.6053	16.3508	0.71707	1.02709	-0.254536	0.271307
	Pp01G063430.1	18.9265	19.035	19.0104	18.729	0.108469	0.433409	-0.281401	2.67045
	Pp01G064070.1	15.6603	15.5147	15.0931	15.0748	-0.145595	0.200843	-0.018319	0.0355349
	Pp01G064090.1	16.6991	17.2042	17.0669	17.1684	0.505024	0.70165	0.101494	0.240733
	Pp01G064150.1	20.6213	20.7174	20.8081	20.6374	0.0961129	0.968287	-0.17079	3.24967
	Pp01G064170.1	18.0222	18.33	18.2329	17.9403	0.307764	1.74192	-0.292547	1.64873
	Pp01G064190.1	17.8831	18.0968	18.2273	18.0359	0.213651	0.73654	-0.191435	2.56998
	Pp01G064250.1	15.9083	15.4874	16.0319	14.9471	-0.42086	0.244239	-1.08482	1.02649
	Pp01G064480.1	20.3591	20.4267	20.1805	20.3532	0.0676186	0.338736	0.172688	1.84026
	Pp01G064620.1	17.4988	17.7307	18.3808	18.0315	0.231912	0.183296	-0.349385	1.91354
	Pp01G064630.1	15.6337	14.9499	15.7168	15.7444	-0.683869	0.977128	0.0276117	0.026758
	Pp02G000130.1	16.2862	16.2106	16.3331	16.5307	-0.0756579	0.15411	0.197515	0.847125
	Pp02G000210.1	18.609	18.4164	18.4073	18.8519	-0.192584	0.71694	0.444576	4.02486
	Pp02G000510.1	15.2982	15.3534	15.1471	15.0958	0.0552148	0.0721323	-0.0512642	0.0577245
	Pp02G000570.1	18.7339	18.7217	17.7321	17.9035	-0.0122633	0.0138935	0.171444	0.324783
	Pp02G000730.1	18.4868	18.3331	18.6313	18.6624	-0.153688	0.771556	0.0311224	0.0602102
	Pp02G000850.1	15.6431	15.6432	15.8953	15.9929	0.000146018	0.00016028	0.0976032	0.0812254
	Pp02G000880.1	17.3872	17.2539	18.3103	18.7376	-0.133326	0.0795901	0.42729	2.58936
	Pp02G001120.1	15.9858	16.4684	16.4051	16.6032	0.482577	0.650179	0.19809	0.306801
	Pp02G001250.1	21.4924	21.5594	21.74	21.5955	0.0669717	0.507435	-0.14456	2.40854
	Pp02G001300.1	20.5623	20.5124	20.6124	20.7903	-0.04991	0.15194	0.177906	1.61784
	Pp02G001510.1	15.7774	16.6412	16.4428	16.3672	0.863826	1.06626	-0.0756451	0.245943
	Pp02G001820.1	15.7382	15.2998	15.956	15.5205	-0.438395	0.342863	-0.435536	0.729991
	Pp02G001900.1	23.1332	23.1181	22.6552	22.8812	-0.0150657	0.0423341	0.225992	2.18602
	Pp02G002360.1	15.6289	15.2393	15.6481	16.241	-0.389649	0.437073	0.592848	1.04221
	Pp02G002490.1	18.1738	18.4873	18.2747	18.0948	0.31351	1.54214	-0.179894	1.94259
	Pp02G002590.1	16.9887	17.3908	17.0394	17.2227	0.402088	0.673591	0.183308	0.872827
	Pp02G002740.1	14.7275	14.9545	14.9109	14.7268	0.226966	0.201679	-0.184088	0.211175
	Pp02G002910.1	20.2692	20.3479	20.4412	20.4194	0.0787049	0.527943	-0.0218389	0.0985585
	Pp02G003920.1	14.984	14.6786	18.0316	16.5785	-0.305381	0.567294	-1.45313	2.33479
	Pp02G004450.1	16.8386	17.3128	17.082	16.8171	0.474234	0.749252	-0.264942	0.830994
	Pp02G004460.1	17.9557	18.1635	17.9165	17.8247	0.207761	0.527821	-0.0918208	0.304003
	Pp02G004600.1	15.0178	15.0236	15.4073	15.0028	0.00584904	0.00644361	-0.404459	1.23112
	Pp02G004760.1	16.0713	15.5298	18.6248	18.6616	-0.541527	0.798406	0.0367667	0.0419712
	Pp02G004790.1	15.8579	16.1042	16.3552	16.2436	0.24633	0.223332	-0.111598	0.249264
	Pp02G004800.1	23.3288	23.2652	22.7924	22.7673	-0.0636591	0.857164	-0.0251297	0.0909816
	Pp02G005100.1	16.907	16.3897	17.344	17.4929	-0.517311	0.355255	0.14887	0.232093
	Pp02G005180.1	19.3417	19.2052	19.3613	19.6489	-0.136478	0.363867	0.287571	2.36971
	Pp02G005350.1	15.6906	15.5258	16.2693	16.3918	-0.164804	0.155093	0.122449	0.485326
	Pp02G005960.1	17.9482	18.1769	18.4431	18.7021	0.228694	0.34516	0.259052	0.833757
	Pp02G005980.1	20.8502	20.7707	20.7081	21.0792	-0.0794973	0.116781	0.3711	3.28133
	Pp02G006330.1	17.6061	17.3598	17.5362	17.7654	-0.246303	0.511612	0.229222	0.858442
	Pp02G006540.1	14.6914	14.6798	14.8231	14.8127	-0.0115673	0.0121767	-0.0104212	0.00976592
	Pp02G006640.1	17.079	17.144	16.1402	16.978	0.0650123	0.103921	0.837745	1.57877
	Pp02G007370.1	18.1603	18.3804	17.4935	17.0125	0.220049	0.519114	-0.481037	0.669227
	Pp02G007530.1	18.8294	19.2112	19.2541	19.208	0.381738	0.839134	-0.0461756	0.360557
	Pp02G008780.1	15.9094	16.0544	16.9012	17.0268	0.144988	0.0764115	0.125612	0.157848
	Pp02G008800.1	17.6161	17.5718	17.699	17.6101	-0.0443335	0.11499	-0.0889083	0.531364
	Pp02G009800.1	17.9796	18.0713	17.9167	17.8649	0.0917588	0.805125	-0.051864	0.468766
	Pp02G009970.1	14.8568	15.4623	15.4019	15.4238	0.605493	1.02399	0.0218978	0.0314878
	Pp02G010690.1	16.4076	15.6735	16.4957	17.477	-0.734139	0.912936	0.981243	1.15296
	Pp02G011000.1	20.7656	20.3924	20.4667	20.5646	-0.37319	2.15089	0.0978478	0.653024
	Pp02G011050.1	15.5035	16.171	16.5296	16.0764	0.667532	0.629879	-0.453173	0.700154
	Pp02G011270.1	19.4093	19.415	19.4391	19.2676	0.00569216	0.0151304	-0.171508	1.81162
	Pp02G011700.1	15.7685	15.7675	16.4373	16.833	-0.000934177	0.000731575	0.395683	1.28741
	Pp02G011920.1	17.9149	17.9905	18.2013	17.9332	0.0756468	0.191585	-0.268024	2.53024
	Pp02G012430.1	15.3832	16.6642	16.6599	16.2226	1.28092	1.73902	-0.437387	0.377716
	Pp02G012460.1	16.9311	17.3124	17.3746	17.6027	0.381283	1.10707	0.228141	1.45199
	Pp02G012950.1	18.1782	18.3829	18.8563	18.6403	0.204693	0.965863	-0.21596	1.02184
	Pp02G013050.1	15.0987	15.1981	15.281	15.1797	0.0994203	0.145753	-0.10127	0.147206
	Pp02G013090.1	15.4063	15.1542	15.2782	16.7217	-0.252082	0.408511	1.44349	4.67034
	Pp02G013870.1	21.171	21.0965	20.9144	21.019	-0.074554	0.507053	0.104639	0.859081
	Pp02G013980.1	16.5004	16.9801	17.0745	16.7069	0.479674	0.660982	-0.367661	0.69931
	Pp02G014120.1	17.7494	17.9225	17.585	18.069	0.173123	0.451407	0.484062	3.38398
	Pp02G014180.1	19.1212	19.2133	18.2801	18.2023	0.0921294	0.848452	-0.0778703	0.288652
	Pp02G014200.1	15.3286	15.3651	14.7857	15.316	0.0365038	0.0348364	0.530251	1.05474
	Pp02G015120.1	17.5089	17.256	17.3511	18.0852	-0.252874	0.829201	0.734066	7.99463
	Pp02G015170.1	19.0512	19.2927	19.1729	19.1477	0.241517	0.699909	-0.0252963	0.101503
	Pp02G015210.1	17.888	18.167	17.6383	17.5914	0.278976	1.3496	-0.0468947	0.146914
	Pp02G015680.1	18.1666	18.1194	18.2535	18.1821	-0.0471695	0.214229	-0.0714029	0.474689
	Pp02G016240.1	18.246	18.3877	18.9531	18.2537	0.141713	0.715838	-0.699436	8.40664
	Pp02G016360.1	16.8905	17.0856	17.0519	16.8513	0.195051	0.636434	-0.200628	0.696831
	Pp02G016570.1	15.3755	14.5606	17.8669	17.725	-0.814858	1.17024	-0.141932	0.305252
	Pp02G017310.1	16.5784	16.0709	16.0663	17.417	-0.507486	0.526392	1.3507	2.39465
	Pp02G017390.1	19.7213	19.8243	19.615	19.5953	0.102954	0.27749	-0.0196078	0.0982394
	Pp02G017570.1	17.5558	17.7894	17.8012	17.6822	0.233577	0.689633	-0.118994	1.09144
	Pp02G017730.1	15.9052	16.3924	16.2338	16.0996	0.48717	0.882093	-0.134139	0.393458
	Pp02G018260.1	21.3688	21.1659	21.0567	21.5501	-0.20283	0.671308	0.493354	5.66236
	Pp02G018270.1	19.7819	19.8593	19.8619	19.8372	0.0773909	0.267091	-0.0247928	0.167564
	Pp02G018290.1	18.2411	18.2483	18.3042	18.227	0.00719865	0.0130058	-0.0772103	0.450456
	Pp02G018300.1	17.4278	17.2758	17.3452	17.7461	-0.151939	0.167014	0.400909	2.2304
	Pp02G018370.1	17.6025	17.7204	17.3965	17.2622	0.117887	0.287296	-0.134361	0.389498
	Pp02G018550.1	15.5549	16.0449	16.5805	16.966	0.489939	0.573093	0.38549	0.581127
	Pp02G018610.1	17.0209	17.2177	17.2962	17.2091	0.196832	0.738571	-0.0870192	1.14078
	Pp02G018750.1	17.4359	17.6707	17.9009	18.0678	0.234814	0.43589	0.166846	0.862205
	Pp02G018820.1	18.1735	18.0947	18.4885	18.4835	-0.0788284	0.421584	-0.00501315	0.0147598
	Pp02G018830.1	15.7877	15.2433	15.4977	15.6356	-0.544435	0.796372	0.13787	0.144146
	Pp02G018950.1	18.4407	18.2691	18.7151	18.9354	-0.171584	0.809807	0.220313	1.39381
	Pp02G019000.1	15.7783	15.0051	15.2969	16.002	-0.773209	1.49488	0.705149	2.5252
	Pp02G019070.1	15.6373	15.4684	15.5468	15.6393	-0.168824	0.198494	0.0924854	0.176713
	Pp02G019370.1	18.0195	18.164	18.5661	18.5029	0.144582	0.378278	-0.0632146	0.287779
	Pp02G019880.1	15.2061	15.0731	14.6477	15.6495	-0.132998	0.147344	1.00182	2.4935
	Pp02G019920.1	16.6158	16.9443	16.9933	16.687	0.328485	0.986062	-0.306318	1.3255
	Pp02G020090.1	14.9894	14.7397	15.0431	15.3204	-0.249738	0.287519	0.277349	0.393287
	Pp02G020450.1	19.8386	19.8338	19.9589	20.0673	-0.00486957	0.0134954	0.108429	0.53942
	Pp02G020510.1	16.0173	16.4334	16.3323	16.3104	0.416092	0.84953	-0.021916	0.0378983
	Pp02G020570.1	14.9949	15.0319	14.9483	14.4296	0.0370536	0.0375772	-0.518651	1.07349
	Pp02G020580.1	20.987	21.0572	21.2221	21.368	0.0701828	0.255474	0.145925	2.74573
	Pp02G020740.1	17.5105	17.7951	17.8813	17.6334	0.284604	0.832405	-0.247929	1.29753
	Pp02G020810.1	15.5811	15.4671	15.6813	15.6576	-0.11406	0.122212	-0.0237094	0.0230581
	Pp02G020830.1	18.8738	18.9923	18.7807	18.9177	0.118467	1.17134	0.137024	0.805457
	Pp02G020900.1	15.4845	15.1822	15.224	16.1004	-0.302358	0.217306	0.876431	0.784407
	Pp02G021030.1	15.6507	15.5517	16.0469	15.5264	-0.0990219	0.0753338	-0.520531	1.014
	Pp02G021040.1	18.9676	19.0844	19.0248	18.9279	0.116736	0.991975	-0.0969274	0.689889
	Pp02G021280.1	16.4012	16.1297	16.1349	16.1585	-0.271554	0.431867	0.0235347	0.0947755
	Pp02G021370.1	15.6868	15.6898	15.9258	16.0232	0.00302919	0.00267475	0.0974173	0.160082
	Pp02G021750.1	20.3548	20.4694	20.4239	20.3919	0.11456	0.723084	-0.031972	0.29804
	Pp02G021760.1	17.6053	17.6358	17.9165	17.781	0.0304857	0.071786	-0.135501	1.07927
	Pp02G021830.1	17.4109	17.6756	17.8566	17.4292	0.264702	0.786645	-0.427376	1.15805
	Pp02G021840.1	20.381	20.392	20.4424	20.3442	0.0109455	0.0330517	-0.0981113	1.28125
	Pp02G021880.1	18.071	17.978	17.6092	17.7613	-0.0929617	0.237548	0.15206	1.11147
	Pp02G021910.1	15.3793	15.2073	15.2248	15.2599	-0.171912	0.385832	0.0350826	0.0422411
	Pp02G022000.1	16.5173	16.6004	15.8066	16.4981	0.0830745	0.0759553	0.691564	1.2644
	Pp02G022010.1	19.6499	19.8306	19.7256	19.6131	0.180683	2.62083	-0.112521	1.16225
	Pp02G022100.1	16.7452	16.8126	16.8977	16.8953	0.0673899	0.104413	-0.0023969	0.00742315
	Pp02G022140.1	16.4214	17.0831	17.5828	17.4186	0.661703	1.01339	-0.164196	0.760615
	Pp02G022170.1	17.8797	17.8428	17.8751	18.103	-0.0368821	0.123499	0.227829	1.72095
	Pp02G022180.1	17.2918	16.0597	16.7055	16.2662	-1.23205	0.957882	-0.439341	0.392839
	Pp02G022190.1	20.9405	20.9658	20.3894	20.8071	0.0252694	0.0573042	0.417734	6.34595
	Pp02G022320.1	15.8162	15.6901	16.2842	15.5511	-0.126158	0.112273	-0.733083	1.15332
	Pp02G022370.1	15.7479	15.5981	15.8999	15.8216	-0.149814	0.121043	-0.0782806	0.213564
	Pp02G022390.1	18.113	18.3386	17.5777	17.4053	0.225632	1.91641	-0.172355	0.949219
	Pp02G022600.1	18.0477	18.5454	18.2212	18.1424	0.497682	0.906618	-0.0787919	0.285601
	Pp02G022640.1	18.344	18.4963	18.2706	18.4483	0.152219	0.823	0.177697	1.9975
	Pp02G022690.1	16.6158	16.9776	17.1667	17.0671	0.36182	0.776174	-0.09956	0.432137
	Pp02G022970.1	19.1186	19.3498	19.161	19.0094	0.231233	2.26106	-0.151685	1.81608
	Pp02G023150.1	15.9787	16.04	16.1166	15.6974	0.0612738	0.0536786	-0.41927	0.719509
	Pp02G023180.1	15.7449	15.4651	16.2358	17.0049	-0.279793	0.255221	0.769056	3.00552
	Pp02G023190.1	14.9148	16.0525	15.6681	15.8632	1.13773	1.65243	0.195092	0.204357
	Pp02G023200.1	20.2425	20.3972	20.2761	20.72	0.154713	0.184983	0.443995	2.84503
	Pp02G023320.1	19.8017	19.647	20.3343	20.3265	-0.154728	0.504897	-0.00786781	0.0298885
	Pp02G023330.1	20.1054	19.876	20.7495	20.9569	-0.229404	0.991894	0.207388	1.43855
	Pp02G023340.1	16.2776	15.1751	18.6299	17.7676	-1.10246	1.34755	-0.862257	1.0257
	Pp02G023340.2	16.4532	16.3652	17.9474	17.8889	-0.0879453	0.0538243	-0.05841	0.296855
	Pp02G023350.1	19.4407	19.4809	19.8788	20.0212	0.0402898	0.13683	0.142393	1.08162
	Pp02G023360.1	18.6147	18.1528	19.0056	19.4809	-0.461947	1.65383	0.475337	1.66361
	Pp02G023370.1	14.9224	14.8944	16.9459	17.4546	-0.0280387	0.0422886	0.508697	0.710748
	Pp02G023380.1	19.2293	19.3623	19.1208	19.0569	0.13297	1.11442	-0.0638409	0.965051
	Pp02G023400.1	17.7972	17.6968	17.6372	17.9465	-0.10041	0.0738924	0.309352	1.39345
	Pp02G023410.1	15.2347	14.6673	14.6981	14.9665	-0.567392	1.73729	0.268392	0.350347
	Pp02G023500.1	17.5873	17.4729	17.6649	17.6889	-0.114357	0.264366	0.0239701	0.149861
	Pp02G023550.1	21.0254	21.0572	20.2849	20.5087	0.0318305	0.11762	0.223835	1.31511
	Pp02G023610.1	16.3691	16.3948	16.6025	16.398	0.0257342	0.0261149	-0.204507	0.777418
	Pp02G023870.1	16.0986	15.7352	16.3579	15.8384	-0.36341	0.40085	-0.519532	0.827535
	Pp02G024070.1	17.6784	18.4245	17.2392	17.0229	0.74614	1.55903	-0.216218	0.688479
	Pp02G024130.1	17.9733	17.9222	17.9001	18.1718	-0.0511427	0.127978	0.271699	2.59763
	Pp02G024200.1	18.1118	17.6231	17.9403	18.1106	-0.488712	0.760146	0.170284	0.963777
	Pp02G024240.1	20.2677	20.3746	20.5063	20.3935	0.106974	1.20598	-0.112795	2.03553
	Pp02G024260.1	19.6617	19.5103	19.1446	19.6799	-0.151346	0.699241	0.535284	4.66707
	Pp02G024470.1	15.6887	15.7352	16.3055	16.269	0.0465455	0.0421769	-0.0364554	0.0784346
	Pp02G024500.1	15.6076	16.0756	15.8702	16.0885	0.468021	0.612578	0.218305	0.213246
	Pp02G024550.1	15.1263	14.9747	15.1218	15.1581	-0.151599	0.205533	0.0362712	0.0485073
	Pp02G024580.1	16.1492	16.3285	16.2526	16.1795	0.179292	0.147785	-0.0731113	0.129878
	Pp02G024660.1	18.4272	18.4028	18.4286	18.2723	-0.0244401	0.0673755	-0.156345	2.4558
	Pp02G024690.1	15.3431	16.0029	17.5742	16.7241	0.659844	0.601219	-0.850177	0.92585
	Pp02G024730.1	18.0786	18.1115	18.2987	17.9043	0.0328952	0.0519065	-0.394403	2.16649
	Pp02G024800.1	20.2999	20.6181	20.5269	20.3219	0.318236	2.15016	-0.20496	1.61284
	Pp02G025030.1	17.8821	18.3016	17.8768	17.31	0.419515	0.5617	-0.566726	0.979485
	Pp02G025110.1	17.8267	17.8113	17.1564	17.702	-0.0153586	0.0186741	0.54566	1.71487
	Pp02G025420.1	17.4402	17.6573	16.905	16.9507	0.217059	0.667675	0.0456534	0.194373
	Pp02G025620.1	17.3548	16.7143	17.3789	17.8973	-0.640423	0.701	0.518365	2.21697
	Pp02G025760.1	20.6919	20.8368	20.3045	20.1366	0.144875	1.37979	-0.167818	1.72802
	Pp02G025830.1	17.5659	17.7283	17.7459	17.7647	0.162359	0.369049	0.0188071	0.082142
	Pp02G026040.1	16.055	15.7015	15.8787	16.5505	-0.353462	0.261506	0.671798	1.15143
	Pp02G026250.1	17.6883	17.7713	17.4508	17.4814	0.0830242	0.408308	0.0306223	0.0642823
	Pp02G026270.1	21.3637	21.4462	21.2318	21.2882	0.0825362	0.232026	0.0563946	0.343105
	Pp02G026280.1	15.1104	14.6421	15.299	15.2685	-0.468305	0.776934	-0.0305194	0.0281627
	Pp02G026600.1	19.4815	19.5209	18.9696	19.1818	0.0393682	0.0960381	0.212178	1.78564
	Pp02G026860.1	18.0509	18.057	18.0119	18.0764	0.00604651	0.00385135	0.0644847	0.168139
	Pp02G027210.1	16.3439	16.9341	17.0879	16.8578	0.590189	0.615464	-0.230078	1.30622
	Pp02G027250.1	18.2773	18.5357	18.2638	18.2882	0.25843	0.688121	0.0244772	0.106506
	Pp02G027490.1	15.7188	15.5568	16.0487	15.8349	-0.161928	0.26428	-0.213747	0.597235
	Pp02G027520.1	16.4815	16.0245	17.5815	17.6416	-0.457006	0.508298	0.060129	0.0666001
	Pp02G027550.1	20.4014	20.5931	20.7894	20.6677	0.191626	0.504662	-0.121743	0.275388
	Pp02G027570.1	17.7316	17.9423	18.8141	18.6463	0.210691	0.192135	-0.167757	0.33857
	Pp02G027610.1	17.8828	18.0111	18.0015	18.108	0.128324	0.63447	0.106533	0.466468
	Pp02G027660.1	16.8411	17.2781	17.3858	17.288	0.436965	0.404475	-0.0977241	0.573781
	Pp02G027690.1	15.4275	15.674	16.1887	15.8776	0.246524	0.347503	-0.311095	0.951956
	Pp02G027860.1	15.8412	16.4096	15.7998	16.4287	0.568485	0.543659	0.628942	1.17388
	Pp02G027940.1	21.0781	20.971	20.9908	21.214	-0.107074	0.768916	0.223195	3.58676
	Pp02G028040.1	15.7878	16.1767	16.367	16.3993	0.388905	0.687754	0.0323065	0.110986
	Pp02G028100.1	16.3196	16.3327	16.5989	16.4761	0.0130795	0.0122616	-0.122756	0.416755
	Pp02G028120.1	21.4771	21.5735	20.8716	20.959	0.0964135	0.361805	0.0874598	0.315729
	Pp02G028180.1	16.5262	16.7784	17.0719	16.8833	0.252217	0.33083	-0.188505	1.17926
	Pp02G028430.1	14.799	14.8115	15.2319	15.6733	0.0124588	0.0149971	0.441366	0.500247
	Pp02G028500.1	20.932	20.6623	20.9538	21.6278	-0.269634	1.31126	0.67401	8.67356
	Pp02G028640.1	18.0304	17.8844	17.9416	18.7653	-0.145962	0.327214	0.82364	6.94818
	Pp02G028740.1	15.6301	15.3279	16.0916	16.0081	-0.302243	0.31768	-0.0835162	0.172469
	Pp02G028760.1	15.2466	15.5608	15.4856	15.3808	0.314208	0.321198	-0.104849	0.13022
	Pp02G028770.1	17.637	17.7341	17.9088	17.898	0.0970905	0.123997	-0.0107632	0.0311975
	Pp02G028780.1	14.8141	14.9519	14.9874	15.6302	0.137791	0.324026	0.642798	1.77807
	Pp02G028830.1	15.6216	15.9037	15.9178	16.3475	0.282068	0.353121	0.429729	0.800203
	Pp02G028850.1	17.1216	17.0065	17.3273	17.6191	-0.115141	0.309446	0.291728	1.22101
	Pp02G028920.1	15.4023	15.3058	15.8195	15.3606	-0.0964431	0.0837388	-0.458884	0.674384
	Pp02G029130.1	18.4318	18.5507	19.2557	19.0705	0.118894	0.541131	-0.185218	1.26952
	Pp02G029140.1	16.2707	16.619	16.6259	16.5008	0.348242	0.419298	-0.125093	0.475044
	Pp02G029230.1	17.7622	17.6106	17.7603	17.738	-0.151577	0.323954	-0.0222666	0.0670305
	Pp02G029310.1	20.8215	20.6954	20.4617	20.4988	-0.126113	0.556362	0.0370729	0.195198
	Pp02G029420.1	17.3962	17.6244	17.2889	17.2935	0.228203	0.82815	0.00461875	0.0137021
	Pp02G029490.1	17.2066	16.9238	17.2961	17.3285	-0.28283	0.431274	0.0323289	0.0386368
	Pp02G029590.1	19.1943	17.4234	18.3704	18.3458	-1.77089	0.941632	-0.024655	0.0123584
	Pp02G029630.5	21.7052	21.7535	21.7225	21.8187	0.0483392	0.427841	0.0962626	0.45593
	Pp02G029750.1	16.6395	16.5551	16.6292	16.3097	-0.0843523	0.0527121	-0.319483	0.385384
	Pp02G029790.1	20.611	20.4152	19.8864	19.8772	-0.19577	1.19016	-0.00918876	0.0299434
	Pp02G029810.1	20.2432	20.0428	20.1378	20.2461	-0.200377	0.548373	0.108383	0.644977
	Pp02G029950.1	22.7542	22.7286	22.5346	22.5688	-0.0255855	0.190711	0.0341634	0.361322
	Pp02G030060.1	17.2677	17.7532	17.2759	17.1241	0.485487	0.399074	-0.151835	0.36725
	Pp02G030100.1	17.699	17.1534	17.4682	17.3365	-0.545523	1.97643	-0.131705	0.279017
	Pp02G030160.1	21.5521	21.5142	21.6539	21.4617	-0.037904	0.167083	-0.192228	2.35281
	Pp02G030310.1	19.1691	19.0427	19.2372	19.0037	-0.126456	0.726893	-0.233528	1.58615
	Pp02G030360.1	19.2817	19.3924	19.2446	19.1624	0.11069	0.656379	-0.0821266	0.555751
	Pp02G030410.1	15.0249	15.5615	16.1461	15.6985	0.536659	1.04019	-0.447576	1.12546
	Pp02G030540.1	17.7253	17.4069	17.7466	17.8103	-0.318428	0.268487	0.0636431	0.190159
	Pp02G030630.1	17.7977	18.2029	17.916	17.8552	0.405221	1.36648	-0.0608222	0.290445
	Pp02G030650.1	17.6443	17.4855	17.7625	18.1901	-0.158795	0.511321	0.42757	2.61284
	Pp02G030660.1	18.0878	18.1199	18.2901	18.2324	0.032134	0.0578471	-0.0577374	0.437059
	Pp02G030690.1	16.4049	16.6985	15.8237	16.636	0.293526	0.442343	0.812327	1.86035
	Pp02G030710.1	16.4093	16.2239	16.8795	16.657	-0.18541	0.430728	-0.222513	0.879033
	Pp02G030880.1	17.7374	18.0193	18.518	16.3885	0.281844	0.109228	-2.12947	2.24654
	Pp02G030890.1	15.3081	15.7878	17.5239	17.2142	0.479753	0.649065	-0.309686	0.689103
	Pp02G030900.1	16.7386	16.5807	18.6671	18.3849	-0.157899	0.0790785	-0.282231	1.35324
	Pp02G030930.1	20.7885	21.5373	21.8388	20.1534	0.748815	0.342262	-1.6854	1.88996
	Pp02G031040.1	17.9815	18.0348	17.8483	17.8534	0.0533408	0.165176	0.00512547	0.0177877
	Pp02G031130.1	15.4218	15.3525	15.8774	15.3238	-0.0693099	0.0661469	-0.553587	1.23788
	Pp02G031150.1	16.0328	16.2882	16.7245	15.6453	0.255322	0.127809	-1.0792	0.961825
	Pp02G031180.1	19.3396	19.4686	19.0768	19.3593	0.129021	0.400348	0.282439	1.67901
	Pp02G031200.1	18.7004	18.5488	18.5867	18.6298	-0.151544	0.925177	0.043059	0.320873
	Pp02G031220.1	15.8319	16.2292	16.8696	16.6566	0.397369	0.475242	-0.213037	0.547615
	Pp02G031230.1	21.1949	21.3906	20.5934	20.8972	0.195709	0.922609	0.303813	0.979275
	Pp02G031320.1	15.323	15.6705	14.7901	15.2427	0.347451	0.669291	0.452554	0.691403
	Pp02G031360.1	18.7388	18.9478	19.1217	19.0411	0.208934	0.80964	-0.0806374	0.341979
	Pp02G031410.1	19.9985	20.3595	19.936	19.7592	0.361059	2.0737	-0.176804	1.36343
	Pp02G031500.1	15.6252	15.361	16.1758	15.9359	-0.264142	0.446563	-0.239909	0.516518
	Pp02G031510.1	17.5744	17.9977	17.4017	17.1908	0.423299	1.7497	-0.210941	0.815229
	Pp02G031600.1	15.5666	15.7847	17.435	16.7205	0.218089	0.191147	-0.714528	1.81935
	Pp02G031610.2	15.6878	15.0251	14.9799	14.9069	-0.662732	1.46486	-0.072999	0.0754152
	Pp02G031700.1	21.1205	21.2546	21.1722	21.0312	0.134067	1.60262	-0.140919	2.77955
	Pp02G032060.1	19.7403	19.7969	20.0099	20.4443	0.0566452	0.174706	0.434433	4.85572
	Pp02G032220.1	16.3371	16.3455	16.5727	16.5623	0.00832367	0.00443639	-0.0104526	0.0246406
	Pp02G032240.1	19.3955	19.3444	19.2791	19.5548	-0.0510166	0.15573	0.275787	2.99818
	Pp02G032340.1	20.0526	20.1	20.319	20.0512	0.0473649	0.12501	-0.267796	2.04069
	Pp02G032450.1	18.1022	18.2248	17.7227	18.0474	0.122602	0.387977	0.324614	1.61621
	Pp02G032470.1	21.0339	21.1012	20.3738	20.368	0.0673591	0.26041	-0.00579813	0.0115332
	Pp02G032550.1	16.9737	17.556	17.5802	17.5957	0.582307	1.12872	0.0154777	0.0408817
	Pp02G032600.1	18.2805	18.5411	18.3604	18.8595	0.260567	0.871325	0.499098	2.85705
	Pp02G032630.1	20.9381	20.8835	21.1252	21.5779	-0.054639	0.109312	0.452614	2.71227
	Pp02G032640.1	18.7263	18.7074	19.1591	18.9466	-0.0189063	0.0466869	-0.212461	1.5956
	Pp02G032670.1	15.6624	15.3037	16.1377	15.3669	-0.358686	0.471556	-0.770854	1.32792
	Pp02G032750.1	15.3898	15.8288	16.332	16.2267	0.439016	0.786353	-0.105338	0.102199
	Pp02G032770.1	17.5675	17.0737	19.101	18.7136	-0.493788	1.13959	-0.38742	0.869833
	Pp02G032820.1	16.8956	17.4067	17.7888	17.6327	0.511128	0.38891	-0.156065	1.03694
	Pp02G033030.1	16.1531	16.0333	16.1308	16.3757	-0.119836	0.110472	0.24492	0.475968
	Pp02G033060.1	18.2016	18.4831	18.4435	18.0816	0.281498	0.683413	-0.361914	1.6528
	Pp02G033090.2	15.0502	15.2083	15.321	15.6771	0.158145	0.148455	0.356087	1.08713
	Pp02G033260.1	16.3121	16.1441	15.9133	16.2708	-0.168091	0.297702	0.357547	0.797532
	Pp02G033280.1	17.2565	17.007	17.1024	17.2333	-0.249502	0.728272	0.130916	0.735748
	Pp02G033300.1	19.4291	19.5876	19.7107	19.4191	0.158531	1.24056	-0.291665	3.82649
	Pp02G033430.1	18.9083	19.0704	19.121	19.1032	0.162086	0.368403	-0.0177284	0.0633288
	Pp02G033550.1	15.2441	14.8964	15.9065	15.6792	-0.347678	0.397176	-0.227341	0.283363
	Pp02G033670.1	15.0101	15.4494	15.0625	14.8865	0.439284	0.880332	-0.176044	0.22538
	Pp02G033720.1	17.2221	17.4518	17.7913	16.8914	0.229646	0.18553	-0.899854	0.909534
	Pp02G033930.1	15.8957	16.074	15.3795	16.0631	0.178288	0.158032	0.683578	0.909928
	Pp02G034010.1	18.7895	18.6412	18.3833	18.2515	-0.148286	0.557876	-0.131785	0.335083
	Pp02G034040.1	19.0081	18.9083	18.5685	18.5724	-0.0997977	0.509905	0.00386726	0.00819278
	Pp02G034130.1	15.0171	15.5339	15.9169	15.8395	0.516799	0.573526	-0.0773846	0.0718602
	Pp02G034170.1	17.8197	17.8938	17.8967	17.5645	0.0741172	0.0710642	-0.3322	0.904616
	Pp02G034270.1	19.7268	19.6078	19.4327	19.7726	-0.118991	0.388101	0.339934	1.35995
	Pp02G034290.1	18.8645	19.0865	19.1177	18.9017	0.221969	1.02191	-0.215996	1.9656
	Pp02G034300.1	18.9831	18.9357	19.2678	19.1964	-0.0474094	0.179206	-0.0713425	0.309386
	Pp02G034320.1	19.7146	19.4751	19.8023	19.6294	-0.23946	2.11249	-0.172927	0.945828
	Pp02G034400.1	18.6109	18.6765	18.539	18.3855	0.0655753	0.281471	-0.153447	0.874292
	Pp02G034430.1	17.7386	17.8847	18.6081	18.4933	0.146164	0.708854	-0.114752	1.39943
	Pp02G034580.1	15.8415	16.3381	17.182	16.8822	0.496525	0.430528	-0.299781	2.0332
	Pp02G034600.1	15.7676	15.138	14.779	15.6123	-0.629549	1.26589	0.833226	2.27567
	Pp02G034620.1	19.0523	19.0903	18.9253	18.8718	0.0379767	0.129396	-0.0534744	0.160959
	Pp02G034640.1	15.3987	14.7001	14.9618	14.7346	-0.698618	1.13408	-0.227193	0.375416
	Pp02G034870.1	17.1398	17.0885	17.2955	17.3505	-0.0512993	0.354041	0.0549439	0.167103
	Pp02G035030.1	15.533	15.5182	15.0808	15.4428	-0.0147256	0.0139605	0.362064	0.678638
	Pp02G035040.1	17.9662	17.9761	18.1432	18.0252	0.00993718	0.0326429	-0.118046	1.52616
	Pp02G035380.1	20.5696	20.3412	20.5164	21.0529	-0.228475	0.545509	0.536556	4.42756
	Pp02G035460.1	20.7572	20.7874	20.4426	20.5731	0.0302321	0.0759245	0.130526	0.635261
	Pp02G035480.1	14.8235	15.6814	15.5238	15.079	0.857876	1.96288	-0.444778	0.92812
	Pp02G035530.1	18.2947	18.2829	18.6884	18.7706	-0.0117908	0.030205	0.082123	0.718599
	Pp02G035640.1	20.0931	20.17	20.4342	20.4103	0.0768989	0.345173	-0.0238849	0.542667
	Pp02G035710.1	14.9817	14.5988	14.6947	14.7737	-0.382926	0.613547	0.0789793	0.124905
	Pp02G035810.1	14.755	14.975	14.5584	14.7209	0.219941	0.361195	0.162461	0.274737
	Pp02G035870.1	17.2309	18.151	16.972	16.2738	0.920113	0.703319	-0.698286	0.570973
	Pp02G035890.1	18.6944	18.5971	18.6075	18.4103	-0.0972931	0.158573	-0.197213	0.618771
	Pp02G036050.1	16.311	16.1767	16.5636	16.2626	-0.134361	0.144318	-0.301039	1.00973
	Pp02G036080.1	17.2147	17.5496	16.8567	16.1099	0.334855	0.300626	-0.746831	1.17189
	Pp02G036160.1	16.1079	15.0614	16.7839	16.9667	-1.04646	1.26734	0.182868	0.253266
	Pp02G036190.1	15.9683	16.0397	16.5093	16.2001	0.0713889	0.127275	-0.309229	1.3129
	Pp02G036220.1	20.3355	19.9923	20.1109	20.9681	-0.343217	0.995945	0.857286	10.0557
	Pp02G036240.1	18.5979	18.7484	18.9757	18.7092	0.15053	1.39368	-0.266543	3.46242
	Pp02G036250.1	15.8712	16.3902	16.4297	16.5283	0.518925	0.63947	0.0985989	0.347984
	Pp02G036260.1	15.5124	15.6118	16.6914	16.7611	0.099383	0.114616	0.0697782	0.294253
	Pp02G036310.1	18.9516	19.0866	18.8771	18.6773	0.134955	0.352143	-0.199785	0.83382
	Pp02G036460.1	18.5954	18.4776	18.2247	18.3371	-0.117839	0.203638	0.112353	0.573293
	Pp02G036480.1	23.1784	22.9081	26.0361	25.6475	-0.270343	0.487856	-0.388597	1.25803
	Pp02G036540.1	16.8521	17.1259	17.7469	18.1698	0.273808	0.195816	0.422889	1.46678
	Pp02G036570.1	14.9333	15.0166	14.4121	14.8082	0.0832998	0.0951747	0.396158	0.548879
	Pp02G036750.1	16.2302	16.6756	16.3997	16.2212	0.445383	0.543628	-0.178494	0.18826
	Pp02G036850.1	17.7548	17.9237	18.1955	18.2843	0.168893	0.341636	0.0887277	0.241578
	Pp02G036870.1	15.9221	16.0267	16.4167	16.3982	0.104656	0.0824381	-0.018446	0.0352713
	Pp02G036980.1	16.2559	16.7722	16.062	15.9098	0.516271	0.419338	-0.152117	0.204558
	Pp02G037000.1	18.9668	18.8069	19.1009	18.918	-0.159962	1.69419	-0.18292	1.96155
	Pp02G037080.1	15.9061	16.0953	17.2073	16.8677	0.189277	0.31926	-0.339579	0.919273
	Pp02G037290.1	18.581	18.6606	18.6178	18.8729	0.0796248	0.500862	0.255132	3.94711
	Pp02G037470.1	17.7868	18.4626	18.3793	18.1732	0.675752	0.929468	-0.206096	2.13861
	Pp02G037530.1	21.9931	22.018	21.7606	21.9929	0.0248683	0.0870623	0.232345	2.01234
	Pp02G037600.1	15.9106	15.741	16.1432	16.6648	-0.169586	0.192667	0.521632	1.09031
	Pp02G037610.1	17.3373	17.0766	16.9127	17.4756	-0.260729	0.553986	0.562909	0.595737
	Pp02G037710.1	15.7071	15.7029	16.0461	16.1707	-0.00417709	0.00304172	0.12456	0.508781
	Pp02G037820.1	15.8633	15.4057	16.0488	16.5723	-0.457543	0.409257	0.523534	0.57593
	Pp02G037840.1	15.5952	15.2981	16.0766	15.5538	-0.297102	0.305466	-0.522875	1.08642
	Pp02G037860.1	14.7356	14.9118	15.311	15.3971	0.176168	0.275583	0.0861156	0.0754314
	Pp02G037920.1	16.4534	16.5278	17.4549	17.1225	0.0744014	0.0371052	-0.332355	2.167
	Pp02G037970.1	20.7359	20.8871	20.9268	20.8152	0.151191	0.406616	-0.111656	0.584096
	Pp02G037990.1	17.3413	17.2478	17.3949	17.307	-0.0934625	0.399939	-0.087925	0.716893
	Pp02G038090.1	17.0534	16.7231	17.1479	17.6443	-0.33027	1.38433	0.496431	3.91082
	Pp02G038180.1	21.1349	21.1227	21.1784	21.122	-0.0122848	0.100197	-0.0563653	0.255433
	Pp02G038300.1	17.042	16.7912	17.2182	17.6623	-0.250805	0.139509	0.444164	0.768625
	Pp02G038320.1	17.1847	17.5157	17.4595	17.3159	0.331002	1.83208	-0.143602	0.645542
	Pp02G038390.1	18.3954	18.5817	18.5217	18.3538	0.186261	1.62373	-0.167962	2.18941
	Pp02G038400.1	18.314	18.8193	18.0696	17.9582	0.505292	4.0475	-0.111451	0.788165
	Pp02G038450.1	17.0697	16.508	16.691	17.2104	-0.561662	1.5691	0.519442	1.58876
	Pp02G038460.1	15.7571	15.6671	16.3125	15.9327	-0.0900111	0.142985	-0.37978	1.20897
	Pp02G038550.1	17.3329	17.5668	17.5988	17.626	0.233869	1.17388	0.0271948	0.116353
	Pp02G038630.1	16.9192	17.8927	17.75	17.3551	0.973486	1.20637	-0.394913	2.8906
	Pp02G038640.1	17.2532	17.4796	17.2881	17.3154	0.226442	0.804421	0.0272935	0.0727746
	Pp02G038650.1	15.166	15.0542	15.4282	16.1735	-0.111753	0.112476	0.74532	3.37398
	Pp02G038660.1	18.6041	19.005	18.7597	18.6949	0.400814	1.65857	-0.0648246	0.720131
	Pp02G038700.1	19.1233	18.6665	18.386	19.3041	-0.456848	1.74875	0.918046	7.02673
	Pp02G038860.1	15.4949	14.855	15.6032	15.6559	-0.639833	1.15801	0.0526157	0.0996313
	Pp03G000020.1	19.2617	19.067	19.3903	19.4568	-0.194714	1.77931	0.0664541	0.308238
	Pp03G000330.1	15.1841	15.4921	15.1033	15.1976	0.307985	0.477405	0.0942921	0.120516
	Pp03G000390.1	18.977	19.1002	19.1578	18.8995	0.12318	0.646903	-0.258302	1.37242
	Pp03G000400.1	17.9887	17.9059	18.7779	18.2161	-0.0828207	0.236453	-0.561832	3.5232
	Pp03G000410.1	19.0594	19.0485	18.7309	18.3185	-0.0109327	0.021968	-0.412346	0.94855
	Pp03G000440.1	15.9035	16.1279	16.7838	16.6377	0.224409	0.400122	-0.146184	0.525814
	Pp03G000520.1	18.601	18.644	18.3424	18.7376	0.0430064	0.131146	0.395189	2.60372
	Pp03G000740.1	15.7923	15.9239	16.222	15.8691	0.131632	0.161688	-0.352847	0.909918
	Pp03G001020.1	14.8552	14.8333	15.3297	15.2143	-0.0218934	0.0207479	-0.115451	0.263934
	Pp03G001320.1	15.0482	14.9471	15.0446	14.9186	-0.101046	0.188534	-0.126008	0.232344
	Pp03G001570.1	19.8943	20.1589	20.2513	20.0334	0.264549	3.8603	-0.217953	2.75023
	Pp03G001590.1	18.5455	18.4976	18.6746	18.4435	-0.047848	0.30434	-0.231131	0.647878
	Pp03G001710.1	18.5857	18.8746	18.6548	18.5274	0.288948	1.96688	-0.127419	1.15192
	Pp03G001830.1	15.3971	15.6655	15.722	15.61	0.268381	0.304234	-0.111994	0.373879
	Pp03G001870.1	20.9044	20.8798	21.0547	20.8764	-0.024674	0.118852	-0.178278	1.08326
	Pp03G001940.1	17.0995	17.2551	17.4087	17.626	0.155604	0.147182	0.217321	0.820775
	Pp03G002040.1	15.5732	15.3085	15.1906	15.3262	-0.264602	0.742379	0.135565	0.368374
	Pp03G002180.1	16.2867	15.9626	16.5778	16.612	-0.324103	0.195954	0.0341646	0.0236212
	Pp03G002220.1	16.1501	16.5252	17.1674	16.7586	0.375027	0.335801	-0.408806	2.14525
	Pp03G002260.1	21.1852	21.3578	21.2095	21.1107	0.17262	3.57595	-0.0988545	1.36669
	Pp03G002470.1	16.884	16.3428	16.0464	16.0758	-0.54118	0.321497	0.0294412	0.014017
	Pp03G002580.1	18.4627	18.8556	19.7018	19.5132	0.392846	1.46698	-0.188521	0.632428
	Pp03G002600.1	16.9142	17.2703	17.2061	17.1	0.356103	0.444746	-0.106068	0.454057
	Pp03G002920.1	20.9265	21.0743	20.8692	20.7354	0.14775	2.91158	-0.13379	1.52276
	Pp03G002950.1	18.7956	18.8983	19.0234	19.0157	0.102676	0.481553	-0.00776037	0.0413588
	Pp03G003050.1	22.7099	22.9427	22.5565	22.151	0.232767	2.48311	-0.405474	3.80544
	Pp03G003070.1	18.6025	18.7094	18.9158	18.783	0.106855	0.701081	-0.132826	2.04259
	Pp03G003120.1	16.1692	16.4861	16.5843	16.6037	0.316979	0.502006	0.0194372	0.0525758
	Pp03G003270.3	16.4762	17.4819	17.6081	17.2825	1.00569	0.924579	-0.325587	1.06062
	Pp03G003330.1	20.124	19.794	19.8374	20.29	-0.33007	2.11622	0.452629	2.38985
	Pp03G003350.1	16.0405	16.2914	15.9935	15.6226	0.25082	0.128457	-0.370943	0.332128
	Pp03G003450.1	16.4238	16.6814	16.2743	16.733	0.25764	0.261589	0.458764	0.906114
	Pp03G003510.1	15.4223	15.6655	15.8459	15.3308	0.243213	0.434292	-0.515069	1.2478
	Pp03G003600.1	16.0301	15.6704	16.0494	16.8628	-0.359712	0.42907	0.813433	1.04955
	Pp03G003640.1	15.1381	15.303	14.6719	14.5882	0.164854	0.294921	-0.0836792	0.105019
	Pp03G003670.1	17.3314	17.7073	16.9734	16.9619	0.375874	0.471344	-0.0114465	0.0102964
	Pp03G003680.1	15.4963	15.6759	14.8977	16.8328	0.179601	0.141418	1.93515	4.92214
	Pp03G003690.1	20.9127	20.9873	20.9746	20.8027	0.074619	0.300017	-0.171846	2.03344
	Pp03G003720.1	15.7738	15.5979	16.1477	16.4603	-0.175848	0.236183	0.31257	0.589121
	Pp03G004120.1	16.0921	16.0355	16.7146	16.5738	-0.0565301	0.0429386	-0.140758	0.380892
	Pp03G004170.1	15.812	15.7555	15.8065	16.2125	-0.0565023	0.0483311	0.405966	0.756605
	Pp03G004240.2	15.1052	14.9425	15.422	15.2685	-0.162701	0.161311	-0.153524	0.166635
	Pp03G004330.1	21.1313	21.1076	21.5235	21.5445	-0.0236786	0.180465	0.0210417	0.121679
	Pp03G004360.1	17.7984	17.456	17.619	17.8422	-0.342412	0.364063	0.223241	0.271481
	Pp03G004400.1	18.1513	18.1797	17.9972	18.1542	0.0283721	0.0739164	0.157043	1.95882
	Pp03G004410.1	15.7389	14.8595	15.6701	15.6883	-0.879436	1.92684	0.0181391	0.0133067
	Pp03G004440.1	16.893	16.5581	16.2078	18.4621	-0.334923	0.192492	2.25428	4.55405
	Pp03G004460.1	18.8514	19.0583	19.2004	18.8779	0.206921	1.64318	-0.322493	4.06278
	Pp03G004530.1	15.5884	15.4042	15.3812	15.6266	-0.184144	0.157344	0.245481	0.530119
	Pp03G004590.1	18.1562	18.6438	19.0606	18.8578	0.487558	0.899579	-0.202768	0.40217
	Pp03G004690.1	15.2468	15.5478	15.324	15.6243	0.301014	0.388572	0.300389	0.497573
	Pp03G004750.1	17.0512	17.1725	17.4178	17.3188	0.121271	0.128178	-0.0989227	0.398803
	Pp03G004770.1	18.5571	18.6923	18.5488	18.5058	0.135211	0.569772	-0.0429359	0.451212
	Pp03G004790.1	15.5967	15.118	16.1725	16.4041	-0.478696	0.866677	0.231621	0.38869
	Pp03G004840.1	19.0355	19.0546	19.0675	19.0558	0.0190659	0.0737708	-0.0117419	0.0551237
	Pp03G004900.1	15.8487	15.6112	15.6794	15.7588	-0.23757	0.235176	0.0793911	0.104117
	Pp03G004980.1	15.9936	16.1871	15.9326	15.7616	0.193541	0.173333	-0.170939	0.113422
	Pp03G005010.1	16.9197	17.183	17.3712	17.3188	0.263296	0.874653	-0.0524294	0.261842
	Pp03G005060.1	16.5874	16.4765	16.8028	16.7717	-0.110931	0.218126	-0.0311317	0.0916108
	Pp03G005090.1	20.0286	20.0127	20.0983	19.9568	-0.0158727	0.0259388	-0.141432	0.417007
	Pp03G005120.1	16.5409	16.7522	17.1237	16.9863	0.211337	0.470038	-0.137475	0.543234
	Pp03G005430.1	21.3319	21.2531	20.08	20.2296	-0.0787986	0.224066	0.14966	1.8126
	Pp03G005470.1	15.1908	14.9509	15.2268	15.2492	-0.239904	0.313578	0.0223222	0.0213411
	Pp03G005480.1	17.8797	17.7917	18.307	18.1412	-0.087938	0.245896	-0.165809	0.765469
	Pp03G005530.1	17.8926	18.2965	17.9116	18.0714	0.403939	0.28073	0.159814	0.449907
	Pp03G005580.1	15.2	14.9834	15.3626	15.1648	-0.216611	0.387378	-0.197776	0.350411
	Pp03G005760.1	19.9159	19.6122	19.4553	19.4171	-0.303714	1.47898	-0.0382385	0.123826
	Pp03G005960.1	18.4076	18.4569	18.6683	18.6909	0.0492833	0.164411	0.0225654	0.0619042
	Pp03G005990.1	19.046	19.3907	19.3927	19.1438	0.344697	1.53508	-0.248867	0.914784
	Pp03G006240.1	15.3818	15.8989	15.6739	15.6406	0.517135	0.922458	-0.0332584	0.0505607
	Pp03G006530.1	17.1955	17.7413	17.474	17.4368	0.545859	0.878557	-0.037217	0.0860844
	Pp03G006650.1	18.2653	18.2769	18.6633	18.4324	0.0115991	0.0244333	-0.230833	1.06835
	Pp03G006720.1	15.0115	15.0115	15.5003	15.414	3.17362e-05	3.31548e-05	-0.0863521	0.217522
	Pp03G006760.1	15.4243	15.1827	15.6125	15.7847	-0.241562	0.362352	0.172291	0.600124
	Pp03G006770.1	17.7327	17.8234	17.994	17.9277	0.0907094	0.271679	-0.0663056	0.244017
	Pp03G006850.1	17.5444	17.4046	17.0872	17.109	-0.139793	0.36058	0.0218012	0.0476036
	Pp03G006880.1	19.7774	19.8001	19.8825	19.7824	0.0226711	0.212846	-0.100152	0.879522
	Pp03G006960.1	20.1336	20.1296	20.2359	20.3601	-0.00401783	0.00561995	0.124191	0.468655
	Pp03G007130.1	20.1293	20.2246	20.2255	20.2324	0.0952639	1.44021	0.00693385	0.0489348
	Pp03G007170.1	16.6052	17.9296	16.6408	16.3474	1.3244	1.40244	-0.293322	0.180508
	Pp03G007240.2	17.9475	18.1257	18.0107	17.9884	0.178215	0.627406	-0.0222886	0.089213
	Pp03G007250.1	17.0575	17.2534	17.4105	17.6124	0.195879	0.269141	0.201856	1.11973
	Pp03G007460.1	16.7156	17.0276	17.3812	17.0063	0.311968	0.395638	-0.3749	1.69134
	Pp03G007570.1	17.9532	17.7991	17.3543	17.9817	-0.154126	0.505148	0.627385	5.19189
	Pp03G007600.1	17.7066	17.7658	17.9677	17.825	0.0592177	0.082116	-0.142646	0.399584
	Pp03G007810.1	18.3515	18.0591	18.279	18.1158	-0.292391	0.717089	-0.16315	0.546884
	Pp03G007870.1	18.2949	18.4567	18.3188	18.2394	0.161834	0.575445	-0.0793875	0.662829
	Pp03G007950.1	15.6889	15.4904	16.4381	17.887	-0.198506	0.157269	1.44888	6.72253
	Pp03G008070.1	17.4494	17.208	17.1193	17.0657	-0.241425	0.639119	-0.053613	0.211373
	Pp03G008430.1	15.3458	15.5076	15.4757	15.6353	0.161787	0.159927	0.159608	0.247005
	Pp03G008520.1	18.6758	18.5014	18.1472	18.289	-0.17438	1.07467	0.141867	0.531177
	Pp03G008530.1	16.8185	16.5483	16.5939	16.4587	-0.270245	0.444426	-0.135238	0.299922
	Pp03G008560.1	20.7334	20.925	20.587	20.4866	0.191595	1.40251	-0.100489	1.02966
	Pp03G008730.2	15.0866	15.1941	15.0933	15.7079	0.10751	0.112494	0.614569	1.60833
	Pp03G008960.1	17.1704	17.7353	17.3229	17.2487	0.564906	0.728219	-0.0742103	0.406974
	Pp03G008970.1	15.4724	16.0052	15.9799	16.4053	0.532797	1.08776	0.425375	1.17169
	Pp03G009090.1	16.2429	16.4507	16.366	16.4993	0.2078	0.236581	0.133267	0.391428
	Pp03G009320.1	18.7278	18.8154	18.9118	18.6237	0.0875277	0.218235	-0.288188	2.15941
	Pp03G009330.1	18.9655	19.0426	18.4925	18.5892	0.0770724	0.255159	0.096725	0.31358
	Pp03G009370.1	18.8016	18.8182	18.9852	18.9985	0.0165417	0.0546194	0.0132997	0.0500873
	Pp03G009450.1	16.5342	17.0095	16.9952	17.1604	0.475291	1.14147	0.165202	0.522829
	Pp03G009490.1	15.4256	16.4197	15.9967	16.6216	0.994109	1.17432	0.624908	0.698086
	Pp03G009590.1	17.5534	17.5594	17.5691	17.8042	0.00599607	0.0137373	0.23511	2.24962
	Pp03G009950.1	19.9152	19.784	19.9295	20.3527	-0.131258	0.456721	0.423224	2.39813
	Pp03G010000.1	18.5503	18.4965	19.0939	18.8872	-0.0537224	0.196067	-0.206726	0.707372
	Pp03G010210.1	17.7741	17.6716	18.0258	18.0677	-0.102505	0.276369	0.0418498	0.146618
	Pp03G010510.1	15.3775	15.5542	16.3935	15.6497	0.176638	0.194569	-0.743878	0.970983
	Pp03G010520.1	16.3763	16.5364	16.1682	16.5045	0.16012	0.148571	0.336323	0.459545
	Pp03G010890.1	15.8775	16.2031	15.7788	16.1302	0.325639	0.428479	0.351389	1.83624
	Pp03G010980.1	17.52	17.7298	17.9411	17.918	0.209757	0.152142	-0.0231173	0.0530801
	Pp03G010990.1	15.5984	15.6297	16.1589	16.7283	0.0312644	0.037531	0.569432	1.83977
	Pp03G011110.1	15.0339	15.0536	14.6821	15.2782	0.0196624	0.0251524	0.596005	1.13691
	Pp03G011670.1	15.6751	16.3657	15.8566	14.8091	0.69058	0.758401	-1.04747	1.50721
	Pp03G011800.1	19.0584	18.2769	18.2577	18.1825	-0.781532	4.35729	-0.0752453	0.193262
	Pp03G012050.1	15.6636	15.1324	15.25	16.8813	-0.531251	0.588049	1.63136	4.08648
	Pp03G012180.1	17.184	17.5979	16.7594	16.9278	0.413927	0.999056	0.168399	0.616813
	Pp03G012600.1	17.7006	17.6991	18.1378	17.8858	-0.00144047	0.00473228	-0.252018	1.3447
	Pp03G012750.1	20.2132	20.1265	20.5055	20.7626	-0.0866563	0.240382	0.257085	1.65107
	Pp03G012910.1	20.2394	19.6664	19.5129	20.7206	-0.572955	3.52479	1.20773	8.35526
	Pp03G013030.1	20.4574	20.7885	20.9044	20.711	0.331106	2.33445	-0.19342	3.48183
	Pp03G013630.1	21.8662	21.8285	21.8317	22.034	-0.0376453	0.074259	0.202324	1.37598
	Pp03G013700.1	16.329	16.159	16.9713	16.5759	-0.169966	0.105666	-0.395412	0.486637
	Pp03G013870.1	20.0967	20.3589	20.104	20.1452	0.262176	1.55579	0.0411684	0.331831
	Pp03G014090.1	15.6745	15.8887	15.863	15.2058	0.214216	0.213132	-0.657188	0.766387
	Pp03G015220.1	17.2593	17.462	17.3826	17.3367	0.202754	0.749261	-0.045866	0.325269
	Pp03G016140.1	19.4565	19.6319	19.7678	19.6326	0.175336	2.61533	-0.135173	2.65055
	Pp03G016190.1	15.2034	15.4582	15.1789	15.4509	0.254826	0.386129	0.272031	0.542673
	Pp03G017850.1	19.4747	19.4956	19.4403	19.3111	0.0209474	0.0719745	-0.129186	1.80502
	Pp03G017910.1	17.8648	18.1938	18.111	17.8967	0.328971	0.39361	-0.214352	0.779134
	Pp03G018000.1	16.2719	15.7511	16.0303	16.6176	-0.520776	0.365119	0.587283	0.878634
	Pp03G018030.1	18.338	18.5262	18.1831	18.1638	0.188248	1.06966	-0.019288	0.0703566
	Pp03G019090.1	16.0416	16.5435	16.433	16.3541	0.501934	0.862802	-0.0788908	0.249024
	Pp03G019160.1	20.1081	20.1949	19.8686	19.8057	0.0867794	0.494611	-0.0629048	0.667073
	Pp03G019190.1	16.9876	16.7139	16.7985	17.9737	-0.27377	0.100026	1.17515	0.783093
	Pp03G019260.1	21.4565	21.3909	20.8564	20.6017	-0.0655541	0.2878	-0.254764	0.367502
	Pp03G019620.1	23.7267	23.4342	26.6358	25.9106	-0.292561	0.473185	-0.725228	2.05649
	Pp03G019720.1	18.2979	18.8712	18.3784	18.4078	0.573291	0.530361	0.0293804	0.0686134
	Pp03G020270.1	21.7558	21.1611	23.1247	22.7895	-0.5947	1.6072	-0.335136	0.585083
	Pp03G020650.1	15.9427	15.6418	16.2481	16.2248	-0.300911	0.334629	-0.0232529	0.0199347
	Pp03G020720.1	19.1121	18.0761	18.0813	19.2046	-1.03597	4.96556	1.1233	7.28792
	Pp03G020860.1	19.7165	19.7074	18.8495	19.5282	-0.0091416	0.0111319	0.678763	6.4093
	Pp03G020900.1	17.7079	17.7846	17.5691	18.0517	0.0766381	0.147961	0.482551	2.08425
	Pp03G020990.1	15.8619	15.9734	17.005	16.8665	0.111454	0.0989626	-0.138533	0.368439
	Pp03G021130.2	16.1926	16.3073	16.1192	16.4038	0.114671	0.20269	0.284656	0.357111
	Pp03G021310.1	19.5008	19.5575	19.279	19.4118	0.056668	0.303732	0.132866	0.692599
	Pp03G021360.1	15.8309	15.6067	15.8308	15.8371	-0.224216	0.194037	0.00625303	0.00614207
	Pp03G021440.1	23.0879	22.9601	22.6142	22.8831	-0.127741	0.425333	0.268929	0.60642
	Pp03G021450.1	16.6138	17.8223	17.7233	17.2339	1.20853	1.26372	-0.489453	0.600262
	Pp03G021510.1	17.8014	17.2313	17.9309	17.8826	-0.570068	0.723535	-0.0482979	0.154329
	Pp03G021680.1	20.5484	20.4765	19.6561	17.9005	-0.0719062	0.125966	-1.75554	1.34448
	Pp03G021930.1	19.1004	19.224	19.1662	19.1224	0.123672	1.44159	-0.043826	0.303636
	Pp03G021940.1	16.0609	17.0561	17.8309	17.5716	0.995237	1.49099	-0.259284	1.72447
	Pp03G022030.1	22.0834	22.0897	22.6195	22.3491	0.00627338	0.0282638	-0.270377	2.75147
	Pp03G022110.1	18.3617	18.1797	18.0529	18.2028	-0.181956	0.62903	0.149931	0.415932
	Pp03G022120.1	16.6482	17.0815	17.2009	16.7998	0.433387	2.34887	-0.401097	1.18603
	Pp03G022190.1	17.1033	17.1686	16.8874	16.7692	0.0653924	0.150799	-0.11826	0.311351
	Pp03G022220.1	15.6638	15.591	15.8593	15.8115	-0.0727678	0.119568	-0.0478089	0.122487
	Pp03G022350.1	16.8483	17.2535	17.5845	17.2747	0.405142	0.472844	-0.309749	2.02378
	Pp03G022370.1	17.1887	17.6039	17.5573	17.4778	0.41525	1.33637	-0.0794313	0.77262
	Pp03G022620.1	18.6685	18.6924	19.1351	19.3069	0.0238962	0.0539369	0.17183	0.576562
	Pp03G022650.1	16.3298	16.838	16.2418	16.3372	0.508202	0.723632	0.0954888	0.139276
	Pp03G022660.1	16.1793	16.3153	16.4901	16.4719	0.135973	0.183869	-0.0182699	0.0422611
	Pp03G022800.1	18.0565	18.4248	17.689	17.4923	0.368339	0.846697	-0.196719	0.263523
	Pp03G023110.2	15.1261	14.8126	15.1048	15.1367	-0.313439	0.530599	0.0319626	0.051041
	Pp03G023190.1	17.1507	17.508	18.0146	17.8315	0.357344	0.307138	-0.183146	0.794276
	Pp03G023210.1	16.3587	16.6936	16.685	17.1773	0.334887	0.369897	0.492345	2.04316
	Pp03G023260.1	18.8795	18.9365	18.9141	18.868	0.0569453	0.267459	-0.0460917	0.47547
	Pp03G023280.1	18.8055	18.831	18.8244	18.9217	0.025585	0.182406	0.0972977	1.06269
	Pp03G023310.1	19.3751	19.5092	19.4129	19.1742	0.134086	0.678552	-0.238691	1.91803
	Pp03G023410.1	18.0681	18.3572	16.7228	16.733	0.289119	0.752921	0.0101434	0.0116772
	Pp03G023420.1	18.8893	19.0626	18.9524	18.799	0.173334	1.1579	-0.153384	0.870211
	Pp03G023430.1	19.8044	20.0148	19.6134	19.4151	0.210407	0.882667	-0.198204	2.94572
	Pp03G023770.1	15.8034	15.2551	15.321	15.4018	-0.548222	0.878775	0.0807656	0.105129
	Pp03G023790.1	18.1434	18.4793	18.2322	18.2929	0.335958	1.15667	0.0606641	0.465957
	Pp03G023910.1	18.2036	18.2833	18.8327	18.8283	0.079743	0.0573167	-0.00431866	0.0245741
	Pp03G023940.1	15.3383	15.1717	16.065	15.7486	-0.166682	0.49033	-0.316421	0.535483
	Pp03G023950.1	17.2673	17.3513	18.8474	18.5924	0.0840085	0.233289	-0.254997	1.32679
	Pp03G024020.1	15.3269	16.0766	15.823	15.8873	0.749711	1.47903	0.064266	0.100101
	Pp03G024100.1	19.4932	19.4325	20.0586	19.8891	-0.0606771	0.158095	-0.169491	2.85205
	Pp03G024150.1	19.5588	19.245	19.3607	19.0915	-0.313803	0.611111	-0.26918	1.06262
	Pp03G024190.1	18.0598	18.0803	18.3177	18.268	0.0204362	0.0742029	-0.049707	0.205731
	Pp03G024570.1	14.7567	15.2733	14.9457	14.7463	0.5166	0.748621	-0.199467	0.369655
	Pp03G024580.1	17.4641	17.4931	18.0732	18.0884	0.028986	0.0208211	0.0152272	0.0429692
	Pp03G024590.1	16.0709	15.751	15.3358	15.738	-0.319951	0.369821	0.402243	0.884129
	Pp03G024600.1	15.6868	16.4738	16.2401	16.1204	0.787038	1.25623	-0.119736	0.175773
	Pp03G024660.1	20.6806	20.828	20.601	20.8411	0.147423	0.929986	0.24015	2.91623
	Pp03G024800.1	16.1893	15.8542	18.4276	18.0812	-0.335137	0.185575	-0.346377	0.382001
	Pp03G024970.1	17.6211	17.0514	17.0281	17.4329	-0.56967	0.408033	0.404843	0.976895
	Pp03G025000.1	18.8455	18.8726	19.149	19.1503	0.0270938	0.171862	0.00136015	0.00657112
	Pp03G025100.1	16.6866	16.9151	17.2091	17.3605	0.2285	0.254045	0.151392	0.723408
	Pp03G025150.1	17.5493	17.6434	17.7051	17.7422	0.094148	0.28823	0.0370723	0.170908
	Pp03G025170.1	20.7244	20.5491	21.221	21.0721	-0.175283	1.80752	-0.148955	1.15012
	Pp03G025180.1	16.1925	15.9043	16.1607	16.1892	-0.288166	0.307651	0.028449	0.0717669
	Pp03G025190.1	19.3718	19.2281	19.6955	19.6935	-0.143743	0.294672	-0.00195185	0.00420647
	Pp03G025480.1	15.7629	16.1108	16.0869	15.956	0.347861	0.542579	-0.13084	0.973282
	Pp03G025520.1	18.3034	18.2143	17.8787	17.5496	-0.0890834	0.207335	-0.329086	0.460548
	Pp03G025570.1	17.1749	17.263	18.0219	18.0093	0.0880346	0.289273	-0.0126167	0.0551049
	Pp03G025690.1	15.93	16.1363	16.5268	16.6984	0.2063	0.19258	0.171581	0.422819
	Pp03G025720.1	15.8361	15.0096	15.8499	15.9352	-0.826483	2.3992	0.0852448	0.122843
	Pp03G025910.1	15.1861	15.4117	14.9709	15.6468	0.225693	0.231946	0.675924	0.868103
	Pp03G025930.1	15.5149	15.282	15.772	16.1123	-0.232907	0.470576	0.340285	0.694814
	Pp03G025940.1	19.7052	19.732	19.2415	19.351	0.0267247	0.105032	0.109513	0.524201
	Pp03G026280.1	19.229	19.2684	19.2272	19.1471	0.0394617	0.171312	-0.080041	0.747626
	Pp03G026390.1	22.4714	22.2441	22.8499	22.9132	-0.227324	1.56713	0.063293	0.117234
	Pp03G026490.1	15.6288	15.0856	14.7627	16.2898	-0.54315	1.07372	1.52701	3.7404
	Pp03G026580.1	18.3363	18.2715	18.4856	18.522	-0.0648038	0.250335	0.036449	0.217428
	Pp03G026600.1	19.2873	19.1876	19.4839	19.6084	-0.0997112	0.860995	0.124547	0.707333
	Pp03G026780.1	19.2527	19.4822	18.8861	18.9494	0.22955	3.09192	0.063253	0.404988
	Pp03G026790.1	17.2515	15.6367	16.6897	17.2092	-1.61484	1.79816	0.519514	1.37709
	Pp03G026870.1	19.7887	19.9133	19.8741	20.042	0.124661	0.304998	0.167959	1.50292
	Pp03G026890.1	15.5777	15.5667	16.6449	16.5786	-0.0110164	0.0130384	-0.0663198	0.279965
	Pp03G026940.1	18.7762	18.9484	18.8514	18.8421	0.172213	0.945752	-0.00928603	0.0896704
	Pp03G026950.1	21.5595	21.7011	21.8143	21.6283	0.141564	1.24239	-0.186031	1.63239
	Pp03G026970.1	17.8393	18.3163	17.6731	17.4269	0.476942	3.53512	-0.246283	1.69892
	Pp03G027110.1	16.7214	16.9416	17.0361	16.8807	0.22017	0.878536	-0.155438	0.801554
	Pp03G027140.1	20.9487	21.0157	21.2996	21.1844	0.0669758	0.461748	-0.115165	1.78767
	Pp03G027210.1	19.0774	18.0865	18.9748	19.943	-0.990846	3.23394	0.968158	7.22292
	Pp03G027290.1	18.7083	18.9231	18.5673	18.5084	0.214812	0.981553	-0.0588962	0.257738
	Pp03G027640.1	15.252	14.6576	14.88	15.106	-0.594352	1.34789	0.226054	0.418751
	Pp03G027760.1	15.287	14.8934	15.1357	15.1902	-0.39365	0.727959	0.0545038	0.0611737
	Pp03G028320.1	17.1508	17.1562	16.4071	17.1058	0.00539324	0.00499968	0.698688	2.55061
	Pp03G028370.1	16.0229	15.5345	15.7004	15.5035	-0.4884	0.741273	-0.196859	0.376118
	Pp03G028380.1	19.0829	19.0148	18.5418	19.0629	-0.0680504	0.234997	0.521077	7.54593
	Pp03G028630.1	15.3777	15.4405	16.5003	16.4084	0.0628435	0.0709424	-0.0918818	0.122248
	Pp03G028860.1	17.6268	17.7343	16.5006	16.8207	0.107431	0.122783	0.320098	0.438294
	Pp03G029150.1	18.663	18.3745	18.2767	19.2821	-0.288479	1.18474	1.00546	9.40375
	Pp03G029220.1	18.6439	18.7689	18.7313	18.6547	0.125036	0.725338	-0.0766097	1.13127
	Pp03G029230.1	17.7634	17.7925	18.1071	18.365	0.0291423	0.0452007	0.257834	1.80266
	Pp03G029240.1	22.1326	22.0569	22.1596	22.5076	-0.0756879	0.157786	0.347989	3.31673
	Pp03G029300.1	15.1213	15.4695	15.1406	15.9363	0.348224	0.571739	0.795752	1.23289
	Pp03G029330.1	20.341	20.4788	20.2716	20.0814	0.137791	0.438601	-0.190202	1.06471
	Pp03G029430.1	15.7751	16.4184	16.43	16.0286	0.643246	1.17671	-0.40138	1.35241
	Pp03G029490.1	16.8677	16.5965	17.1911	16.9936	-0.271183	0.422042	-0.197504	0.891109
	Pp03G029530.1	18.9771	18.7585	18.7496	18.5803	-0.218679	1.01347	-0.169334	0.785739
	Pp03G029630.1	16.267	15.9515	16.3036	16.9566	-0.31551	0.221021	0.652976	0.654671
	Pp03G029670.1	14.7808	14.9577	14.892	14.5746	0.176936	0.175088	-0.317377	0.426402
	Pp03G029690.1	16.3101	16.3424	16.5915	16.3729	0.0322826	0.0301438	-0.218586	0.29352
	Pp03G029890.2	22.9112	22.6545	22.4681	22.9784	-0.256724	1.52802	0.510272	0.797169
	Pp03G030010.1	16.7342	16.8265	16.8613	16.8587	0.0923184	0.0923773	-0.00263606	0.00418982
	Pp03G030160.1	18.7698	18.5713	18.9395	18.9035	-0.198537	0.487608	-0.0359631	0.153974
	Pp03G030250.1	19.8585	19.7073	20.0201	19.9949	-0.151182	0.423918	-0.0252238	0.0666152
	Pp03G030360.1	15.14	14.9739	17.9111	17.2262	-0.166089	0.279436	-0.684938	1.71643
	Pp03G030480.1	14.89	14.8719	15.7756	16.6018	-0.0181649	0.0162271	0.826198	2.66082
	Pp03G030520.1	18.3846	18.2606	18.4996	18.5382	-0.123963	0.308085	0.0386533	0.129033
	Pp03G030730.1	17.9463	18.1896	18.0405	18.0849	0.243317	0.47489	0.0444628	0.268633
	Pp03G030790.1	15.7309	15.9604	15.2896	15.1878	0.22946	0.306838	-0.101843	0.120647
	Pp03G030950.1	15.6335	14.8927	14.8148	16.4972	-0.740723	2.23737	1.6825	2.73286
	Pp03G030960.1	19.8966	19.9973	20.1766	20.0176	0.10074	0.617993	-0.158993	3.74402
	Pp03G030970.1	18.793	18.9333	19.2722	19.0759	0.140347	0.293895	-0.196313	0.682268
	Pp03G031040.1	18.7959	19.1873	18.9639	18.9728	0.391345	3.0848	0.00897302	0.0329062
	Pp03G031070.1	18.66	18.213	18.7622	18.9006	-0.446953	1.21644	0.138405	0.832691
	Pp03G031120.1	18.1234	18.387	17.6394	17.6751	0.263628	1.53705	0.0356973	0.198747
	Pp03G031210.1	17.6486	17.7217	17.7964	17.7921	0.0730445	0.14558	-0.0043318	0.0148943
	Pp03G031340.1	17.8723	18.4116	18.27	18.0939	0.53934	0.6599	-0.176092	2.01156
	Pp03G031420.1	16.3771	16.5093	16.9465	17.0127	0.132205	0.14794	0.0661462	0.108308
	Pp03G031430.1	16.1293	16.8812	16.0976	15.7108	0.751808	1.73195	-0.386772	0.555489
	Pp03G031580.1	16.4955	16.8993	17.1247	16.9685	0.403821	0.338493	-0.156131	0.687377
	Pp03G031620.1	17.9999	18.353	17.9425	17.891	0.353094	2.16718	-0.051544	0.147665
	Pp03G031650.1	17.7577	18.3607	17.9917	17.9813	0.603005	0.824691	-0.0104061	0.0417806
	Pp03G031670.1	21.3105	20.6874	20.5993	21.5085	-0.623123	0.41802	0.909207	2.38164
	Pp03G031720.1	15.0521	14.8342	14.9483	14.9978	-0.217892	0.408913	0.0494698	0.0609683
	Pp03G031800.2	16.8255	17.0351	17.1893	17.0798	0.209601	0.289157	-0.109498	0.518684
	Pp03G032110.1	15.322	15.3263	16.0948	15.4634	0.00428576	0.00305254	-0.631466	1.0139
	Pp03G032120.1	18.5164	18.5648	18.7653	18.6153	0.0484736	0.237355	-0.150046	1.86837
	Pp03G032150.1	14.8289	14.7726	15.4195	15.2606	-0.0563924	0.0437453	-0.158955	0.351996
	Pp03G032160.1	19.6223	19.6352	19.1957	19.5061	0.0129151	0.0285405	0.310383	2.63934
	Pp03G032280.1	14.86	14.8587	15.6366	15.3705	-0.00123978	0.00119837	-0.266099	0.450195
	Pp03G032320.1	15.7792	15.7313	15.983	16.0195	-0.0479133	0.046699	0.0365466	0.0569067
	Pp03G032360.1	15.1319	15.1451	15.3447	15.0894	0.0132645	0.0128246	-0.255298	0.42214
	Pp03G032390.1	18.753	18.5903	18.7977	18.8136	-0.162724	0.463524	0.0158386	0.0539764
	Pp03G032580.1	15.4844	15.9753	17.2393	16.6168	0.490876	0.279434	-0.622517	0.478506
	Pp03G032620.1	16.7707	16.8744	17.2251	17.0421	0.103743	0.114773	-0.182961	1.02154
	Pp03G032820.1	17.9659	17.8199	17.9781	18.1861	-0.145943	0.710765	0.208021	1.52353
	Pp03G032830.1	14.9903	15.0842	14.4561	15.0729	0.0938727	0.154693	0.616776	1.05082
	Pp03G032960.1	17.7675	18.0244	17.6355	18.0621	0.256898	0.45293	0.426594	5.09787
	Pp03G032990.1	20.7355	20.8747	20.0773	20.3824	0.13926	0.945802	0.305142	1.53959
	Pp03G033060.1	14.9464	15.6763	15.7628	15.3509	0.729902	0.970377	-0.411861	0.729288
	Pp03G033100.1	17.2042	16.9785	16.954	17.586	-0.225753	0.550348	0.632008	3.61358
	Pp03G033450.4	19.9055	19.7438	20.1742	19.9482	-0.161666	0.820656	-0.225946	1.0648
	Pp03G033590.1	14.6609	14.8516	15.0335	14.8983	0.190705	0.191205	-0.135158	0.210105
	Pp03G033620.1	18.8881	19.0408	18.8447	18.7882	0.152642	0.844734	-0.0564885	0.419984
	Pp03G033650.1	16.6821	16.8572	16.6024	16.5872	0.175155	0.260536	-0.0152217	0.0361616
	Pp03G033770.1	21.1463	20.968	21.0235	21.2493	-0.178376	0.939896	0.225839	1.25782
	Pp03G033910.1	15.6767	16.5348	15.4484	15.5472	0.858083	1.97153	0.098848	0.202515
	Pp03G033920.1	15.8752	15.976	16.2017	17.0918	0.1008	0.0665353	0.890118	2.14243
	Pp03G034090.1	18.9911	18.7189	18.8106	19.081	-0.272177	0.971153	0.270314	0.587106
	Pp03G034140.1	18.1825	18.3681	18.6013	18.4222	0.185551	0.555902	-0.179182	0.670857
	Pp03G034250.1	16.8346	17.3182	17.3995	16.9068	0.483575	0.995018	-0.492687	3.98088
	Pp03G034290.1	15.3255	15.2269	15.3972	15.6385	-0.0986272	0.152288	0.241349	0.370344
	Pp03G034300.1	19.7582	19.7041	19.4694	20.0522	-0.0540835	0.133642	0.58278	7.3841
	Pp03G034360.1	15.2723	15.9657	16.497	15.5542	0.693399	0.833748	-0.942868	1.80697
	Pp03G034370.1	15.5221	14.9116	15.8954	15.6388	-0.610485	0.76369	-0.256581	0.440778
	Pp03G034390.1	15.6187	15.6114	16.1549	16.1794	-0.00729656	0.00637731	0.0245084	0.0152069
	Pp03G034400.1	20.9034	20.7473	20.6721	20.603	-0.156089	1.04482	-0.0691085	0.675743
	Pp03G034430.1	15.9106	16.2125	15.6045	15.6238	0.301836	0.439902	0.0193755	0.0382006
	Pp03G034610.1	17.7886	18.1403	18.2098	18.1788	0.351709	0.470264	-0.0309635	0.155443
	Pp03G034790.1	15.9919	16.0598	17.5561	17.0484	0.067946	0.0300735	-0.507638	0.820065
	Pp03G034850.1	19.036	19.2967	19.6346	19.3492	0.260738	1.21214	-0.285386	2.27573
	Pp03G034900.1	21.1281	20.9845	21.3122	21.5394	-0.143645	0.42432	0.227105	2.05009
	Pp03G034920.1	16.971	17.2519	17.1766	16.8103	0.280921	0.403575	-0.366293	3.55624
	Pp03G034990.1	20.8322	20.8013	21.0362	21.1779	-0.0308834	0.057246	0.141705	0.835649
	Pp03G035030.1	17.965	17.9727	17.8273	17.7817	0.00771459	0.0266843	-0.0455871	0.251489
	Pp03G035040.1	15.0481	14.8421	14.5317	14.2529	-0.206013	0.261581	-0.27877	0.592956
	Pp03G035160.1	17.128	17.1043	17.2034	17.2072	-0.023705	0.0123147	0.00380728	0.00349737
	Pp03G035200.1	16.3588	16.994	16.959	16.9438	0.635266	0.812137	-0.0151575	0.036842
	Pp03G035280.1	15.9585	15.9083	16.3536	16.3557	-0.0501711	0.0624578	0.00202688	0.00257261
	Pp03G035320.1	16.3056	17.1447	15.102	16.6427	0.839092	0.679817	1.54071	1.95257
	Pp03G035600.1	16.3853	16.6144	16.4512	16.641	0.229066	0.27554	0.189772	0.229445
	Pp03G035810.1	17.6402	17.636	17.9245	17.9387	-0.00418324	0.00742891	0.0142117	0.0644522
	Pp03G035840.1	16.2938	15.2715	16.7374	15.5485	-1.02224	0.708474	-1.18886	0.73509
	Pp03G035920.1	19.9347	20.0845	20.016	19.9044	0.149838	1.7535	-0.111645	1.28316
	Pp03G035930.1	17.0356	16.747	17.1959	17.3023	-0.288646	0.458272	0.106419	0.299844
	Pp03G035960.1	18.9034	19.1469	19.043	18.9645	0.243473	2.31177	-0.078541	0.380085
	Pp03G036020.1	15.5542	16.4473	16.5369	16.6715	0.893118	0.648027	0.134656	0.167601
	Pp03G036060.1	19.9274	19.8858	19.8984	19.95	-0.0416004	0.275364	0.05157	0.435557
	Pp03G036180.4	16.0492	16.2425	16.8645	16.5808	0.193274	0.152743	-0.28373	0.302523
	Pp03G036230.1	16.389	17.0652	16.7311	16.3027	0.676247	1.57383	-0.428453	1.14855
	Pp03G036260.1	17.7375	18.0735	17.9465	17.9313	0.335938	1.10278	-0.0151397	0.0889649
	Pp04G000130.1	18.7759	19.1099	19.1696	19.0223	0.333991	0.388402	-0.14735	0.903533
	Pp04G000230.1	17.5732	17.8984	18.0002	17.8943	0.325181	1.18843	-0.105954	0.668053
	Pp04G000290.1	17.1855	17.8279	17.5545	17.5493	0.642328	0.627475	-0.00521914	0.0150868
	Pp04G000430.1	18.2368	18.269	18.3358	18.585	0.032276	0.109669	0.249217	1.82299
	Pp04G000760.1	17.8208	17.7744	16.3187	17.7468	-0.0463726	0.0274608	1.42811	1.41164
	Pp04G000770.1	18.1329	18.3625	18.3605	18.3649	0.22963	0.606676	0.00441382	0.0319057
	Pp04G000780.1	15.1832	15.2045	15.5252	15.281	0.0213417	0.0309513	-0.244198	0.510006
	Pp04G000900.1	23.7485	23.9786	23.6688	23.9874	0.230078	1.69485	0.318618	0.900695
	Pp04G000910.1	15.8772	15.0329	15.8536	15.4412	-0.844257	1.09874	-0.412309	0.519623
	Pp04G001040.1	18.7885	18.7413	18.7266	18.6376	-0.0471567	0.16074	-0.0889765	0.555693
	Pp04G001130.1	15.4665	16.0994	16.4123	16.5499	0.632828	0.755175	0.13766	0.39682
	Pp04G001140.1	18.0491	18.3142	18.5007	18.5782	0.265086	0.777579	0.0775377	0.307423
	Pp04G001180.1	18.0262	18.1743	18.1192	17.9454	0.148049	0.837349	-0.173823	2.0861
	Pp04G001270.1	16.9264	16.8917	17.6374	17.8092	-0.0347371	0.0237051	0.1718	0.327063
	Pp04G001290.1	22.1949	22.2884	21.9212	22.0383	0.0935332	1.00286	0.117089	1.0502
	Pp04G001340.1	19.9984	20.0932	20.4156	20.2592	0.0948354	0.37844	-0.156322	1.11744
	Pp04G001380.1	18.6732	18.6428	19.1059	19.4365	-0.0304167	0.0655765	0.330569	1.77148
	Pp04G001530.1	16.3644	16.5389	16.8615	17.2003	0.17454	0.138531	0.338791	1.07291
	Pp04G001690.1	20.5368	20.7522	20.6416	20.5833	0.215335	1.1747	-0.0583286	0.400683
	Pp04G001720.1	18.2835	18.5638	18.3909	18.3079	0.280347	0.762472	-0.0830697	0.467334
	Pp04G001750.1	16.7487	15.8936	17.0106	16.7776	-0.855005	1.15527	-0.233062	0.235027
	Pp04G001780.1	21.506	21.4893	21.1321	21.0972	-0.0166249	0.0745258	-0.0349259	0.243364
	Pp04G001790.1	16.1718	16.5473	16.4252	16.678	0.375504	0.555959	0.252788	0.44918
	Pp04G002010.1	18.0243	18.1399	17.8212	17.7947	0.115623	0.645488	-0.0265039	0.115753
	Pp04G002120.1	15.2325	15.4889	14.8247	14.909	0.256407	0.209913	0.0842239	0.123886
	Pp04G002180.1	15.6878	15.1781	15.537	15.6959	-0.509672	0.490594	0.15895	0.272181
	Pp04G002410.1	16.5795	17.0236	17.2835	17.1273	0.444026	1.0341	-0.156168	0.662689
	Pp04G002620.1	16.4299	16.4547	17.3388	17.5611	0.0247493	0.0137091	0.222322	0.81112
	Pp04G002750.1	20.0404	20.3774	19.2455	19.0182	0.336917	0.580218	-0.227319	0.400995
	Pp04G002840.2	15.4813	14.9346	14.9463	14.7576	-0.546691	1.0915	-0.188698	0.357271
	Pp04G002910.1	22.6355	22.6647	22.8591	22.868	0.0292479	0.0940369	0.00882128	0.0283049
	Pp04G003090.1	19.2634	19.2952	19.2286	19.458	0.0317758	0.0804971	0.229429	2.28749
	Pp04G003260.1	15.0045	15.5154	14.6406	15.1364	0.510895	0.878607	0.495826	2.20171
	Pp04G003310.1	15.2568	15.736	15.6667	15.698	0.47925	0.664681	0.0313437	0.0369817
	Pp04G003400.1	16.7585	16.4665	17.3047	17.1279	-0.291975	0.772649	-0.176777	1.11794
	Pp04G003520.1	19.1241	19.3822	19.5491	19.4016	0.258145	1.11937	-0.147459	0.794878
	Pp04G003580.1	21.3773	21.4012	20.1178	20.2274	0.023907	0.0619933	0.109576	0.35406
	Pp04G003590.1	17.2945	17.491	17.2566	16.6357	0.196481	0.668504	-0.620914	0.787522
	Pp04G003680.1	17.9958	15.6433	17.4922	19.1602	-2.35249	1.28315	1.66795	1.45031
	Pp04G003730.1	19.593	19.6372	19.3692	19.1142	0.0441817	0.129272	-0.254976	1.54545
	Pp04G003780.1	16.9635	16.5284	18.6418	17.3833	-0.43509	0.347904	-1.25854	3.93265
	Pp04G003790.1	20.6013	20.6456	20.3044	20.6843	0.0443128	0.432868	0.379839	5.31401
	Pp04G003800.1	18.0402	18.2703	18.3341	17.6835	0.230121	1.42275	-0.650623	3.05201
	Pp04G003810.1	24.3638	24.4274	24.0251	24.0392	0.0636128	0.302644	0.0141123	0.0460151
	Pp04G003820.1	17.0971	18.2132	17.5518	17.5506	1.11608	0.644914	-0.00115056	0.00126542
	Pp04G003880.1	15.5145	15.4533	15.4376	15.2238	-0.0612073	0.0876116	-0.213823	0.384255
	Pp04G003990.1	15.3699	15.0688	15.5739	15.3746	-0.301086	0.486841	-0.199348	0.364795
	Pp04G004020.1	20.0417	19.954	20.0235	20.0012	-0.0876715	0.316587	-0.0223086	0.15033
	Pp04G004050.1	15.8701	15.1798	15.5811	15.1608	-0.690232	0.672639	-0.420298	0.617595
	Pp04G004140.1	15.652	15.2291	16.1285	15.9514	-0.422866	0.447638	-0.177105	0.16427
	Pp04G004150.1	16.5493	15.5721	15.6145	17.4917	-0.977259	0.556168	1.87725	1.72215
	Pp04G004200.1	16.9596	17.2106	17.1054	17.2447	0.251059	0.236228	0.13923	0.419085
	Pp04G004370.1	17.804	18.0317	17.9282	17.6844	0.2277	1.27199	-0.243804	3.49262
	Pp04G004390.1	16.2563	15.6808	16.9844	17.0504	-0.575553	0.871374	0.0659624	0.0883265
	Pp04G004470.1	18.7786	18.7794	18.9785	18.8654	0.000802146	0.00231939	-0.113055	0.949347
	Pp04G004480.1	20.1874	19.8797	18.6691	19.8938	-0.307787	2.1631	1.22467	1.38767
	Pp04G004560.1	16.4917	16.1855	15.9537	15.5771	-0.306194	0.272455	-0.376581	0.346893
	Pp04G004670.1	19.3183	19.2243	19.9616	20.479	-0.0939855	0.188592	0.517392	1.85444
	Pp04G004830.1	16.2933	15.8772	16.9439	17.7304	-0.416016	0.73254	0.786459	5.43812
	Pp04G004940.1	16.5679	16.623	16.8131	16.5323	0.055141	0.089981	-0.280769	1.01537
	Pp04G005020.1	15.3089	15.6047	16.0007	15.2204	0.29582	0.359827	-0.780366	1.2013
	Pp04G005090.1	18.4878	18.6905	18.9726	18.5864	0.202689	0.742003	-0.386173	2.85109
	Pp04G005330.1	18.3597	18.1892	17.9168	18.4504	-0.170447	0.482736	0.533569	3.15804
	Pp04G005380.1	15.6815	15.5167	16.0994	16.1532	-0.164742	0.381049	0.0538388	0.09948
	Pp04G005410.1	17.714	17.8811	17.9117	17.8013	0.167071	0.344933	-0.110369	1.58133
	Pp04G005470.1	15.5444	15.5361	15.7202	15.8606	-0.00833744	0.0082612	0.140433	0.15026
	Pp04G005640.1	19.8824	19.6823	19.7845	20.1927	-0.200091	1.0086	0.408142	4.69952
	Pp04G005800.1	19.933	19.5049	19.0668	19.3508	-0.428123	2.94353	0.283995	0.517823
	Pp04G006020.1	16.5732	16.5895	16.7539	16.4612	0.016366	0.00992	-0.292681	0.607498
	Pp04G006160.1	17.9585	18.0168	17.9952	17.8458	0.0583576	0.103977	-0.149371	0.585786
	Pp04G006260.1	16.1388	16.9541	17.2542	17.049	0.815313	0.997408	-0.205182	0.49863
	Pp04G006520.1	14.9788	15.677	15.7202	16.4802	0.698253	0.89271	0.760011	0.961295
	Pp04G006530.1	17.9908	17.9201	18.0813	17.8917	-0.0707828	0.177518	-0.189598	1.14138
	Pp04G006570.3	16.5244	16.5453	15.6503	14.9712	0.0209508	0.0356133	-0.679153	2.56302
	Pp04G006680.1	19.7166	19.5078	19.8672	19.615	-0.208764	1.39888	-0.252128	1.8121
	Pp04G006710.1	17.6392	17.6038	17.7533	17.7319	-0.0354189	0.0796657	-0.0213992	0.0674284
	Pp04G006760.1	18.5318	18.5114	18.6519	18.3715	-0.0203433	0.11087	-0.280354	2.77384
	Pp04G006810.1	17.3378	16.8994	17.7618	17.5937	-0.438402	0.578148	-0.168059	1.35419
	Pp04G006900.1	18.0174	18.4722	18.6727	18.5944	0.45481	0.477127	-0.0782753	0.199995
	Pp04G006930.1	19.7413	19.7422	19.6644	19.8338	0.000864665	0.00219973	0.16948	1.2516
	Pp04G006960.1	19.4023	19.2968	19.4891	19.8678	-0.10554	0.319008	0.378717	4.40687
	Pp04G007200.1	17.9471	18.1636	17.9634	18.0218	0.216477	1.02948	0.0583327	0.402972
	Pp04G007230.1	18.4728	18.5676	18.2026	18.3914	0.094875	0.674054	0.18885	1.61367
	Pp04G007280.1	18.4229	18.5439	18.5058	18.661	0.121018	0.265809	0.155264	0.338449
	Pp04G007310.1	21.64	21.3925	21.2029	21.3287	-0.247509	4.22194	0.125781	0.606578
	Pp04G007350.1	15.9418	15.0806	15.9257	16.5592	-0.861225	1.23312	0.633523	1.19126
	Pp04G007470.1	22.7917	22.5098	22.7657	22.712	-0.281858	1.28775	-0.0536215	0.238024
	Pp04G007530.1	14.6559	14.83	14.3352	14.8295	0.174172	0.182323	0.494296	2.15391
	Pp04G007580.1	15.1299	15.0004	15.5286	15.2225	-0.129538	0.176573	-0.306077	0.522038
	Pp04G007590.1	16.5429	16.5139	16.5614	16.5469	-0.0290455	0.0500217	-0.0144768	0.0543983
	Pp04G007620.1	17.4704	17.7969	18.2941	18.2565	0.326469	0.335837	-0.0375845	0.16542
	Pp04G007850.1	15.376	15.4206	16.0917	15.6779	0.0446434	0.0389488	-0.413787	1.64028
	Pp04G007970.1	15.5906	16.3794	16.058	15.6167	0.788861	1.91476	-0.441318	1.52663
	Pp04G007980.1	14.9566	15.1355	14.9135	14.9898	0.178989	0.334342	0.0762618	0.101778
	Pp04G008150.1	18.6278	18.1885	18.3218	18.0235	-0.4393	0.308145	-0.29823	0.611273
	Pp04G008160.1	16.379	16.9803	17.1065	16.7404	0.601274	1.35459	-0.366083	3.09786
	Pp04G008230.1	17.087	16.7953	17.8597	17.1882	-0.291706	0.757922	-0.671498	3.93501
	Pp04G008250.1	16.9073	17.375	16.3886	16.1403	0.467703	0.628664	-0.248363	0.304711
	Pp04G008260.1	16.2611	16.343	16.5682	16.6055	0.0818781	0.171796	0.0373416	0.0924264
	Pp04G008290.1	15.6381	15.9547	15.7532	15.3565	0.316565	0.524336	-0.396667	0.596315
	Pp04G008350.1	17.8478	18.0832	18.0479	17.9477	0.235389	1.6262	-0.100208	0.745608
	Pp04G008410.1	19.698	19.9018	19.7229	19.6622	0.203791	1.85665	-0.06072	0.592794
	Pp04G008480.1	17.736	17.8076	17.8271	17.6687	0.0715823	0.131988	-0.158413	1.12663
	Pp04G008520.1	19.1508	18.7468	18.5438	18.7453	-0.403968	1.00567	0.20153	0.273546
	Pp04G008820.1	17.8944	18.1824	17.1176	17.5848	0.287959	0.366317	0.467183	0.368022
	Pp04G008830.1	20.1257	20.4529	19.7048	20.0876	0.327219	1.87867	0.382743	2.07353
	Pp04G008850.1	19.4451	19.6775	19.4916	19.1865	0.232363	1.75162	-0.305107	2.48877
	Pp04G008860.1	17.1102	17.751	17.279	17.0525	0.640802	1.03833	-0.226534	1.30298
	Pp04G008980.1	16.9424	16.9799	16.8947	16.5183	0.0374406	0.0682243	-0.376409	0.671555
	Pp04G009050.1	18.6168	18.5682	18.5929	19.006	-0.0486258	0.214054	0.413189	4.58958
	Pp04G009230.1	18.9403	19.0836	19.123	19.3193	0.143271	0.396548	0.196308	2.81764
	Pp04G009290.2	18.6017	18.4104	18.4121	18.8195	-0.191332	1.1349	0.407437	2.79713
	Pp04G009350.1	19.6046	19.7003	20.0048	19.6849	0.0957517	0.284813	-0.319881	1.45212
	Pp04G009370.1	16.4066	16.723	17.1011	16.811	0.316344	0.288019	-0.290172	1.28683
	Pp04G009530.1	15.8577	15.9211	16.5627	16.1247	0.0634247	0.0548893	-0.437934	1.77924
	Pp04G009580.1	16.7433	16.8623	15.4918	15.3378	0.119012	0.259379	-0.154037	0.140523
	Pp04G009870.1	19.3652	19.1919	19.0021	19.0096	-0.173234	0.742957	0.00749503	0.0270906
	Pp04G009900.1	15.6655	15.9163	16.2726	15.8586	0.250778	0.297199	-0.414064	0.665577
	Pp04G010260.1	19.6439	19.8253	19.8495	20.0224	0.181409	1.11294	0.172904	1.83348
	Pp04G010270.1	17.9622	17.8419	18.0129	18.1053	-0.120268	0.523876	0.0923846	0.636881
	Pp04G010290.1	17.3228	16.8983	16.8439	17.7421	-0.424549	1.48942	0.898178	9.14956
	Pp04G010480.1	18.8993	19.1441	19.0859	19.233	0.244794	2.72215	0.147021	1.17255
	Pp04G010530.1	16.0331	15.9839	17.5918	18.0806	-0.0491366	0.0333107	0.488793	4.75636
	Pp04G010550.1	16.6088	17.0364	17.3785	16.8418	0.427582	0.470387	-0.536745	1.39144
	Pp04G010750.1	18.3578	17.9635	17.9777	18.2446	-0.394293	2.2346	0.266911	2.96279
	Pp04G010820.1	20.1537	20.0475	19.9518	19.9484	-0.106214	0.686015	-0.00338109	0.0197798
	Pp04G010980.1	17.0044	17.4784	17.5887	18.0622	0.473966	0.427012	0.473465	3.51876
	Pp04G011080.1	22.0785	22.2814	21.9344	21.6748	0.202877	1.59783	-0.259583	1.74866
	Pp04G011270.1	18.1157	18.2021	17.8837	18.1674	0.0863134	0.593116	0.28375	3.66978
	Pp04G011380.2	15.3936	15.8717	16.4206	16.732	0.47803	0.3549	0.311402	0.300464
	Pp04G011410.2	16.8235	17.2449	17.3636	17.3054	0.421395	1.45685	-0.0581697	0.11991
	Pp04G011490.1	22.1159	22.2493	21.9917	22.0086	0.133419	0.951856	0.0169031	0.1632
	Pp04G011550.1	15.2408	15.1884	15.5134	15.8203	-0.0524794	0.0402435	0.306856	0.51987
	Pp04G011690.1	20.7767	20.9188	20.8384	20.6381	0.142122	0.572533	-0.20024	1.13241
	Pp04G011730.1	18.8817	18.8523	18.723	18.7654	-0.029491	0.125075	0.0424673	0.125044
	Pp04G011740.1	16.5869	16.63	16.6062	16.3077	0.0430326	0.0881985	-0.298537	3.09618
	Pp04G011820.1	16.4008	15.8611	16.9038	17.0615	-0.539691	0.417125	0.157718	0.171649
	Pp04G011890.1	17.0031	17.4798	17.1102	17.1572	0.476696	3.11912	0.0470151	0.327847
	Pp04G012040.1	16.2797	16.1466	16.696	16.7248	-0.133087	0.514015	0.0287986	0.0704106
	Pp04G012070.1	20.8593	20.8103	21.2019	21.155	-0.0490925	0.162728	-0.0469259	0.532229
	Pp04G012160.1	16.0856	16.0756	17.0886	17.0423	-0.0100181	0.00533143	-0.0462618	0.0858503
	Pp04G012280.1	18.6221	18.8219	18.1922	18.1335	0.199831	1.14846	-0.0587964	0.158389
	Pp04G012290.1	20.2233	20.2211	20.331	20.2088	-0.00214047	0.0166331	-0.12221	4.92901
	Pp04G012610.1	16	16.4052	16.0743	15.8933	0.405157	0.532276	-0.181025	0.44593
	Pp04G012740.1	17.4672	17.397	18.2346	18.0448	-0.0702022	0.0511627	-0.189808	0.738943
	Pp04G012740.3	16.2646	16.8332	17.5819	17.4265	0.568563	0.757738	-0.155412	0.857311
	Pp04G012870.1	15.0389	14.889	14.9528	15.2059	-0.149946	0.132751	0.253111	0.417583
	Pp04G012940.1	17.0935	17.7809	17.4632	17.2692	0.687398	0.57067	-0.194021	0.231944
	Pp04G013010.1	15.1911	15.7704	15.7968	15.7602	0.579294	1.64654	-0.0365754	0.0881201
	Pp04G013520.1	19.2626	19.8541	18.573	18.2611	0.591493	0.895034	-0.311929	0.708
	Pp04G013550.1	15.6013	15.6381	16.4774	15.9869	0.036792	0.0280402	-0.490455	0.359682
	Pp04G013760.1	15.4392	15.477	19.521	19.4651	0.0377775	0.027377	-0.0558993	0.113792
	Pp04G013800.1	18.7811	18.8256	18.92	19.1034	0.0444565	0.144214	0.183389	0.855567
	Pp04G013820.1	15.7296	15.9615	17.2233	17.5571	0.231841	0.134401	0.333798	0.260241
	Pp04G014040.1	18.9751	18.8771	18.9888	18.7131	-0.0980147	0.262368	-0.275731	1.40612
	Pp04G014450.1	18.333	18.3905	18.4424	18.2611	0.0575459	0.197283	-0.181369	1.21331
	Pp04G014460.1	16.4208	16.3685	16.0135	17.0726	-0.0523796	0.0348763	1.05912	2.31717
	Pp04G014540.1	15.8379	15.0484	17.3428	15.6583	-0.789496	1.01831	-1.68454	4.76555
	Pp04G014600.1	17.601	17.3415	18.0907	17.7455	-0.259515	0.144226	-0.345226	1.24104
	Pp04G014780.1	20.1518	20.2352	19.7313	19.6822	0.0833214	0.987274	-0.0490793	0.211666
	Pp04G015050.1	17.0909	17.2586	16.6714	16.7053	0.167686	0.738326	0.0339263	0.0450331
	Pp04G015070.1	15.6585	16.3933	16.848	16.4677	0.734863	1.98805	-0.380347	2.37996
	Pp04G015120.1	15.2824	15.0127	17.0395	16.6241	-0.269723	0.508008	-0.415379	0.907837
	Pp04G015200.1	15.328	14.9382	15.2522	15.2472	-0.389833	0.514916	-0.00499333	0.00568417
	Pp04G015630.1	21.6303	21.5773	21.7028	21.2853	-0.0530018	0.135938	-0.417423	1.71663
	Pp04G015730.1	20.1005	20.1521	19.7841	19.7993	0.0516213	0.200524	0.01518	0.0728476
	Pp04G015770.1	15.2175	15.2197	15.9297	15.077	0.00215605	0.00170854	-0.852628	1.12695
	Pp04G015800.1	16.6134	16.9815	16.4511	15.7391	0.368135	0.722862	-0.712013	1.7841
	Pp04G015910.1	18.6422	18.6606	19.0516	19.0772	0.0184287	0.0183149	0.0256547	0.0577671
	Pp04G015950.1	18.3805	18.5504	18.6133	18.5528	0.169853	0.838873	-0.0604983	0.592533
	Pp04G015960.1	16.0087	16.4783	17.0089	16.6106	0.469608	1.16172	-0.398336	0.826108
	Pp04G015990.1	16.7727	17.4814	17.634	17.5787	0.708739	0.569563	-0.0553615	0.0360782
	Pp04G016300.1	20.8834	20.8485	21.2364	21.2535	-0.0349137	0.075795	0.0170934	0.105113
	Pp04G016480.1	17.5207	17.8189	17.8398	17.9089	0.298205	0.299224	0.0690335	0.232549
	Pp04G016520.1	16.5959	16.8148	17.2928	17.1792	0.218871	0.282061	-0.113594	0.36881
	Pp04G016680.1	19.5965	19.4387	19.4799	19.3518	-0.157858	3.19242	-0.128193	1.07521
	Pp04G016780.1	18.0677	18.2586	18.2286	18.1917	0.19091	0.707149	-0.0369352	0.229976
	Pp04G016910.1	18.5521	18.6312	18.6011	18.2992	0.0791479	0.443417	-0.301827	4.5203
	Pp04G016960.1	15.3466	15.8993	15.3742	14.8175	0.552755	1.12107	-0.55671	1.43487
	Pp04G017240.1	17.6356	17.4106	17.8868	17.8288	-0.224996	0.37747	-0.0580425	0.150018
	Pp04G017420.1	18.0315	17.8013	17.673	18.4647	-0.230184	0.787891	0.791742	5.90934
	Pp04G017630.1	16.1312	16.3803	16.4969	16.7432	0.249148	0.243332	0.246365	0.912771
	Pp04G017680.1	15.5056	14.8106	15.7079	15.1609	-0.695085	1.14504	-0.547012	0.904563
	Pp04G017850.1	16.9318	17.71	17.5405	17.4624	0.778176	0.681081	-0.0781121	0.480518
	Pp04G018030.1	19.218	19.0539	19.0733	19.0472	-0.164164	0.437584	-0.0261625	0.11322
	Pp04G018100.1	15.2401	15.7705	15.1009	15.3738	0.530325	0.55022	0.272851	0.378316
	Pp04G018280.1	18.691	18.7668	18.8449	18.7191	0.0758688	0.435058	-0.12586	1.05312
	Pp04G018690.1	15.141	14.896	14.4507	14.944	-0.245037	0.372034	0.493272	0.761436
	Pp04G018720.1	20.6307	20.5393	20.716	20.7084	-0.0913457	0.30658	-0.00762388	0.0349311
	Pp04G018760.1	15.7979	16.6117	17.2617	17.1548	0.813866	1.20908	-0.106848	0.473338
	Pp04G018800.1	15.2398	16.2734	16.3112	16.4152	1.03355	1.80358	0.103986	0.162159
	Pp04G019280.1	15.9831	16.0363	15.4367	16.0211	0.0532156	0.0534666	0.584443	1.46207
	Pp04G019400.1	17.2318	17.2942	16.9435	16.5827	0.0623958	0.0923329	-0.360745	0.903382
	Pp04G019740.1	17.5759	18.0499	17.9599	17.6444	0.473965	1.52777	-0.315535	2.03131
	Pp04G019810.1	15.7359	15.2733	15.9005	15.8089	-0.462549	0.68357	-0.0915902	0.0802513
	Pp04G019850.1	17.4916	17.9304	17.0518	17.3867	0.438725	1.08694	0.33492	1.72994
	Pp04G019860.1	15.979	15.7091	15.9928	15.8111	-0.26993	0.556531	-0.181727	0.487938
	Pp04G019870.1	19.5252	19.6455	19.4598	19.5057	0.12027	1.03531	0.0459571	0.301392
	Pp04G020050.1	17.2854	18.2475	18.616	18.5456	0.962056	0.953042	-0.0704536	0.259277
	Pp04G020060.1	16.5158	16.771	17.4161	17.4464	0.255188	0.204744	0.0302887	0.139713
	Pp04G020120.1	18.4537	18.5751	18.1741	18.0683	0.121397	0.587767	-0.105857	0.721716
	Pp04G020400.1	14.9566	15.2881	15.4845	15.6425	0.331461	0.606658	0.158023	0.378722
	Pp04G020420.2	17.4794	17.7785	17.9979	18.0034	0.299111	0.747979	0.00541009	0.0104735
	Pp04G020520.1	17.6178	17.4459	17.6964	17.817	-0.171995	0.557926	0.120614	0.464794
	Pp04G020650.1	20.8604	20.6688	20.4503	21.2036	-0.191651	0.929587	0.753251	5.78824
	Pp04G020760.1	16.5431	16.7814	16.6351	16.6516	0.238345	0.235491	0.0165865	0.0417206
	Pp04G020950.1	21.6223	20.7232	19.6561	19.9811	-0.899075	0.601607	0.324979	2.14609
	Pp04G021050.1	17.4724	17.5811	17.4295	17.4807	0.108717	0.317005	0.0511905	0.362123
	Pp04G021080.1	18.7768	18.7327	19.0038	18.8106	-0.0441027	0.217903	-0.193117	1.56986
	Pp04G021140.1	17.3501	17.4136	17.3564	18.1741	0.0635064	0.102737	0.817746	1.85429
	Pp04G021320.1	18.1972	18.03	18.4728	18.4653	-0.167207	1.30203	-0.00752725	0.0521825
	Pp04G021400.1	16.0921	16.3375	16.4789	16.2186	0.245406	0.422437	-0.260358	0.953091
	Pp04G021440.1	16.9612	17.001	16.7788	17.87	0.0398678	0.0415688	1.0912	6.39573
	Pp04G021470.1	17.9901	17.4213	17.5942	18.512	-0.568813	1.85603	0.91784	6.54918
	Pp04G021580.1	15.7825	15.6302	15.9907	16.1942	-0.152332	0.135877	0.203413	0.602061
	Pp04G021670.1	17.8015	18.5166	17.8255	17.8966	0.71513	1.1814	0.0710403	0.182521
	Pp04G021800.1	20.9178	20.6779	20.7526	21.1367	-0.239837	0.699875	0.384149	1.59501
	Pp04G021810.1	18.7927	18.934	18.8619	18.6811	0.141321	1.06659	-0.180782	1.44269
	Pp04G021830.1	18.5032	18.5469	18.0649	18.097	0.0436737	0.189701	0.0320863	0.135089
	Pp04G021920.1	16.2706	16.2015	15.4235	16.7785	-0.0690877	0.032481	1.35501	1.57894
	Pp04G022340.1	20.4533	20.663	20.2063	20.1516	0.20964	2.92541	-0.0547004	0.284192
	Pp04G022520.1	19.9481	19.8521	20.0683	20.0409	-0.0959661	1.17463	-0.0273931	0.239781
	Pp04G022670.1	17.5091	17.7135	18.0321	17.7599	0.204396	0.304319	-0.272145	1.30448
	Pp04G023760.1	18.6955	18.8076	18.8665	18.8537	0.112113	0.308515	-0.0127436	0.0435955
	Pp04G023940.1	15.2622	15.8355	16.144	15.5028	0.573251	1.03397	-0.64114	1.70385
	Pp04G024030.1	16.8846	17.25	16.6697	16.9202	0.365386	0.544557	0.250589	1.07199
	Pp04G024250.1	19.8325	19.1836	19.2713	19.1525	-0.6489	2.21737	-0.118749	0.468823
	Pp04G024670.1	14.8425	15.0588	14.2144	14.424	0.216345	0.407755	0.209603	0.235967
	Pp04G024900.1	15.129	15.4457	14.9781	15.292	0.316715	0.788505	0.313879	0.481727
	Pp04G024940.1	20.3739	20.6082	20.6669	20.5056	0.23428	1.60349	-0.161258	1.53359
	Pp04G024960.1	19.2975	18.9388	16.9608	17.7307	-0.358681	0.758387	0.769891	1.00467
	Pp04G025650.1	19.2989	19.121	20.237	20.177	-0.177923	1.26744	-0.0600368	0.35592
	Pp04G025700.1	15.6044	15.5507	15.7607	15.7776	-0.0536707	0.0418524	0.0168429	0.0165929
	Pp04G025920.1	19.2842	19.3041	19.1024	18.9918	0.0199086	0.111673	-0.110601	0.468504
	Pp04G026040.1	18.515	17.883	20.4217	20.7131	-0.631994	1.04364	0.291404	0.653163
	Pp04G026690.1	16.2426	16.9274	17.0516	16.8841	0.684728	0.727809	-0.167486	1.0309
	Pp04G026770.1	15.7637	15.5026	15.3828	16.5248	-0.261155	0.306521	1.14201	1.63391
	Pp04G026820.1	15.3404	15.7454	16.255	16.5467	0.405053	0.3275	0.291659	0.298576
	Pp04G027100.1	16.3507	16.9091	17.4743	17.4599	0.558484	0.658439	-0.0143305	0.0243441
	Pp04G027310.1	18.533	17.9852	19.9953	19.8253	-0.547878	0.422992	-0.170002	0.181377
	Pp04G027560.1	14.7422	15.0516	14.4417	14.5965	0.309398	0.695395	0.154837	0.228479
	Pp04G027620.1	16.3048	17.2813	17.2522	17.0151	0.976497	1.02961	-0.237096	0.722961
	Pp04G027640.1	18.9189	19.0078	19.8325	19.5948	0.0888978	0.220697	-0.237719	1.1562
	Pp04G028120.1	15.1374	14.9914	14.3847	14.9522	-0.145974	0.194178	0.567485	1.34686
	Pp04G028620.1	15.1642	14.9808	15.7403	15.2697	-0.183446	0.301278	-0.470568	0.980787
	Pp04G029370.1	20.769	19.872	20.4914	20.1099	-0.897058	2.62478	-0.381526	0.973627
	Pp04G029690.1	16.2062	16.4947	16.2655	16.7443	0.288474	0.273362	0.47882	0.849865
	Pp04G030060.1	19.6649	19.6611	18.9869	19.0688	-0.00379901	0.00482096	0.0818299	0.17409
	Pp04G030380.1	16.2762	16.8139	16.8687	16.9599	0.537655	1.04384	0.0911906	0.399245
	Pp04G030430.1	18.0878	18.3653	18.1386	18.1383	0.277533	1.79057	-0.000257916	0.00112231
	Pp04G030750.1	16.81	16.8714	17.3428	17.1298	0.0614376	0.186914	-0.213013	0.718861
	Pp04G031020.1	17.0486	16.5891	16.6721	16.6308	-0.459495	1.37901	-0.0412663	0.130938
	Pp04G031090.1	16.613	17.4018	17.1246	17.3822	0.788754	1.63657	0.2576	0.700593
	Pp04G031100.1	15.8086	15.8105	16.8789	15.0677	0.00191243	0.00185911	-1.81118	3.14915
	Pp04G031380.1	16.1838	16.4134	15.8477	16.4611	0.229671	0.187666	0.613428	1.27685
	Pp04G031550.1	17.4997	17.6712	17.4139	17.4585	0.171581	0.391409	0.0445976	0.121984
	Pp04G031580.1	17.1919	17.6774	17.5185	17.4021	0.485498	1.52041	-0.116441	0.543684
	Pp04G031590.1	18.1767	18.302	18.3562	18.4699	0.125254	0.423011	0.11371	0.733578
	Pp04G031610.1	18.0918	18.1607	18.2865	18.1589	0.0688914	0.190839	-0.127599	0.995049
	Pp04G031750.1	18.9602	19.105	18.7789	18.7731	0.144783	0.798438	-0.00578647	0.0292027
	Pp04G032950.1	16.2647	16.3767	16.5137	16.2422	0.112009	0.157523	-0.271484	1.58632
	Pp04G033000.1	17.309	17.6803	17.727	17.6839	0.371349	0.406808	-0.0431357	0.217481
	Pp04G033090.1	16.2438	16.56	16.8656	16.7016	0.316185	0.419214	-0.164062	0.944884
	Pp04G033520.1	18.2863	18.3646	18.4582	18.461	0.0782825	0.148714	0.00279405	0.0153299
	Pp05G000210.1	16.0563	15.6074	15.5499	15.6181	-0.448951	0.646547	0.0681852	0.121452
	Pp05G000230.1	18.7469	18.6942	19.0467	18.6322	-0.0527843	0.154437	-0.414492	2.23871
	Pp05G000250.1	19.0241	16.3466	19.2657	19.4028	-2.67752	1.39987	0.137042	0.0729698
	Pp05G000320.1	18.9354	19.1138	19.2255	18.9613	0.17845	0.884678	-0.264189	3.61464
	Pp05G000350.1	18.3671	18.4062	18.5056	18.3534	0.0390648	0.0894285	-0.152194	1.22101
	Pp05G000490.1	15.7882	15.5575	15.9698	15.714	-0.230654	0.243431	-0.255809	0.416827
	Pp05G000510.1	17.7274	17.8359	17.8879	17.8376	0.108501	0.219082	-0.0503034	0.264353
	Pp05G000520.1	17.2672	16.8294	16.9957	16.8264	-0.437816	1.201	-0.169355	0.392098
	Pp05G000620.1	19.3253	19.4311	19.2909	19.4141	0.105806	0.778757	0.123203	1.99206
	Pp05G000630.1	19.1666	19.4511	19.0671	18.9189	0.284479	2.28095	-0.148231	1.3304
	Pp05G000710.1	17.8783	18.0031	18.0904	17.9981	0.124817	0.257589	-0.0923301	0.514356
	Pp05G000770.1	17.8715	17.5514	17.402	18.2403	-0.320093	0.224779	0.838346	2.01873
	Pp05G000910.1	20.1467	20.2221	20.24	20.1234	0.0754574	0.174215	-0.116619	2.29769
	Pp05G000950.1	20.1311	19.7767	19.9488	19.1894	-0.354369	0.871187	-0.759484	1.42404
	Pp05G000980.1	18.9558	18.8468	19.3524	19.3444	-0.109067	0.982372	-0.00801468	0.0466269
	Pp05G001030.1	15.5823	15.6123	17.1155	16.8066	0.0299958	0.0305707	-0.308864	1.6036
	Pp05G001110.1	18.8559	18.9391	18.9149	18.8399	0.0832443	0.298564	-0.07493	0.33002
	Pp05G001140.1	16.6861	16.7183	16.8331	16.6237	0.0321328	0.0648674	-0.209332	1.18049
	Pp05G001200.1	16.1772	16.51	16.3822	15.9657	0.33276	0.459195	-0.416534	0.529202
	Pp05G001200.2	17.7841	17.9342	17.8174	17.8665	0.150062	0.590561	0.0490212	0.332607
	Pp05G001220.1	16.0642	16.0553	16.2046	16.1256	-0.00897847	0.00763032	-0.0790884	0.164601
	Pp05G001260.1	15.7697	15.4192	15.2315	15.3573	-0.350549	0.553065	0.125729	0.119446
	Pp05G001380.1	15.9366	15.9583	16.1483	16.1368	0.0217054	0.01582	-0.0115764	0.00967419
	Pp05G001540.1	16.6861	16.7112	16.9124	16.6672	0.0250364	0.0319083	-0.245247	1.80125
	Pp05G001560.1	17.8862	18.2768	17.1702	17.208	0.390604	1.16498	0.0378174	0.0677289
	Pp05G001600.1	20.8023	20.9915	21.1326	20.9254	0.189204	1.76772	-0.207132	2.8061
	Pp05G001680.1	19.8181	19.915	19.8784	19.7994	0.0969053	1.02679	-0.0789216	1.84491
	Pp05G001760.1	18.713	19.0444	18.8976	18.8012	0.331344	1.85578	-0.0964464	0.612725
	Pp05G001780.1	14.8153	15.2194	16.3617	15.8888	0.40411	0.62797	-0.472816	0.564617
	Pp05G001850.1	19.4184	19.5609	19.5254	19.5166	0.142486	1.29974	-0.00875388	0.103042
	Pp05G002330.1	15.1925	15.5162	14.84	15.6649	0.323716	0.461197	0.824891	1.59233
	Pp05G002410.1	19.7165	19.8758	20.2227	20.4104	0.15927	0.333179	0.187725	0.783003
	Pp05G002520.1	17.3744	17.5225	17.7493	17.6872	0.148122	0.570058	-0.0620817	0.292479
	Pp05G002530.1	18.9658	19.204	19.1045	18.9648	0.238197	1.24657	-0.139747	2.03578
	Pp05G002630.1	21.9181	21.941	21.4015	21.6396	0.022821	0.0448353	0.238114	3.89426
	Pp05G002830.1	17.5466	17.5738	17.8695	17.8326	0.027141	0.111765	-0.036915	0.152544
	Pp05G003030.1	15.9776	16.7323	14.8508	14.491	0.754778	3.39922	-0.35983	0.510679
	Pp05G003080.1	16.5545	16.8414	16.9466	16.8263	0.286901	0.372944	-0.12037	1.15077
	Pp05G003100.1	15.9601	16.4353	15.7659	15.4666	0.475166	0.80818	-0.299314	0.634798
	Pp05G003110.1	17.4179	17.6613	17.764	17.8307	0.243404	1.04794	0.0666648	0.302373
	Pp05G003150.1	21.4481	20.8985	20.9926	20.8432	-0.549566	2.79463	-0.149355	0.563876
	Pp05G003160.1	15.3723	15.3248	15.3365	15.2851	-0.0475272	0.0596743	-0.0513349	0.0773953
	Pp05G003180.1	19.7466	19.7938	19.6482	19.7271	0.0472014	0.20791	0.0789057	1.15357
	Pp05G003190.1	15.2473	15.891	15.8912	15.1954	0.643729	1.29197	-0.695761	1.27937
	Pp05G003390.1	18.6716	18.5367	18.3785	18.8463	-0.134888	0.70631	0.467766	2.42588
	Pp05G003480.1	15.5308	15.6012	14.6459	15.5045	0.0704199	0.0595155	0.858632	1.66524
	Pp05G003510.1	20.7808	20.9255	20.8497	20.6883	0.144765	0.803941	-0.161403	1.51803
	Pp05G003650.1	14.9656	15.1343	14.6599	15.6816	0.16876	0.196871	1.02161	2.86097
	Pp05G003700.1	19.8979	19.9881	20.2787	20.3908	0.0902014	0.291468	0.112081	1.57062
	Pp05G003710.1	19.7222	19.7294	19.66	19.6026	0.00722324	0.0193521	-0.0573915	0.451466
	Pp05G003720.1	18.2965	18.5986	18.0876	18.1817	0.30211	0.433363	0.0941688	0.102617
	Pp05G003820.1	19.9088	19.8932	19.6694	20.0506	-0.0155937	0.0524001	0.381204	5.95052
	Pp05G003850.1	19.6274	19.7286	19.5376	19.5572	0.101209	0.286969	0.0196788	0.0603432
	Pp05G003950.1	17.7231	17.9401	17.8227	17.5327	0.216997	1.42387	-0.289973	1.99614
	Pp05G003960.1	17.8558	18.1357	17.7974	17.6909	0.279948	0.390433	-0.10643	0.301945
	Pp05G004010.1	15.5476	15.3752	16.0424	16.0378	-0.172326	0.121163	-0.00463327	0.00383302
	Pp05G004140.1	15.0717	14.9263	15.758	15.2645	-0.145376	0.178269	-0.493407	1.09036
	Pp05G004500.1	17.5916	17.2753	19.2128	19.0501	-0.316301	0.683406	-0.162675	0.748764
	Pp05G004640.1	17.1269	17.2222	16.9419	17.2661	0.0953378	0.305102	0.324219	2.45141
	Pp05G004780.1	15.6822	16.0567	15.2844	16.0722	0.374492	0.366202	0.787793	1.53096
	Pp05G004880.1	20.0496	20.0157	20.0313	20.0445	-0.0338955	0.183093	0.0131855	0.122018
	Pp05G004920.1	15.0863	14.924	15.7985	15.8987	-0.162307	0.158978	0.100177	0.198714
	Pp05G004990.2	15.6631	15.4213	16.0598	16.2185	-0.241845	0.638189	0.158732	0.852644
	Pp05G005050.1	15.0893	14.9692	14.9943	14.9645	-0.12004	0.154997	-0.0298461	0.0484901
	Pp05G005110.1	18.5197	18.7964	18.8794	18.9126	0.276687	1.01741	0.0332156	0.0782628
	Pp05G005160.1	15.7358	15.9481	15.9463	15.8944	0.212319	0.260678	-0.0519459	0.0556524
	Pp05G005370.1	18.2994	18.2244	18.0415	18.1118	-0.0750092	0.241087	0.0703222	0.229088
	Pp05G005450.1	17.2592	17.4594	17.013	17.3001	0.200231	0.806547	0.287093	1.40489
	Pp05G005540.1	15.0766	15.1318	14.9253	15.3148	0.0552304	0.0616397	0.389475	1.87482
	Pp05G005710.1	18.647	18.883	18.6084	18.5754	0.235991	1.87965	-0.0329556	0.247168
	Pp05G005900.1	17.7167	17.4499	17.8068	18.1131	-0.266786	0.14088	0.306251	0.989605
	Pp05G006090.1	15.6887	15.0023	16.414	16.1922	-0.686326	1.24749	-0.221772	0.572531
	Pp05G006130.1	20.019	20.102	20.313	20.5609	0.0830886	0.0977316	0.247922	1.74982
	Pp05G006160.1	16.5309	16.6853	16.4617	15.946	0.154428	0.102377	-0.515687	0.957635
	Pp05G006170.1	20.6859	20.8749	20.7915	20.8856	0.188952	2.36441	0.094137	1.95281
	Pp05G006370.1	18.9956	18.9479	19.2534	19.3858	-0.0476538	0.12055	0.13247	0.81058
	Pp05G006380.1	18.8337	18.8273	18.6944	18.7587	-0.00632911	0.0445898	0.0643173	0.478994
	Pp05G006410.1	14.6818	14.6123	15.1499	15.1456	-0.0694653	0.066527	-0.00426568	0.00712013
	Pp05G006420.1	17.7265	17.8475	17.748	17.3633	0.121026	0.268129	-0.384742	0.437033
	Pp05G006470.1	16.0068	15.8902	15.8111	16.2658	-0.116583	0.19171	0.454794	1.69535
	Pp05G006500.1	17.3327	17.8333	17.8967	17.3557	0.500588	0.504804	-0.541032	1.49941
	Pp05G006510.1	16.274	16.2774	15.4944	15.9835	0.00335889	0.00232805	0.489139	0.482404
	Pp05G006570.1	15.7916	16.2072	16.7868	16.2979	0.415541	0.613187	-0.488878	1.74926
	Pp05G006630.1	17.7845	17.7081	17.397	17.0319	-0.0764369	0.158245	-0.365119	1.14735
	Pp05G006750.1	17.3489	17.4514	17.5018	17.6301	0.102497	0.183671	0.128336	0.415347
	Pp05G006860.2	16.7681	16.9594	17.5146	17.4531	0.191326	0.425897	-0.0615336	0.282295
	Pp05G006890.1	18.3941	18.2604	19.0589	18.8434	-0.133733	0.503882	-0.215515	1.22071
	Pp05G007000.1	15.0038	15.0464	15.5123	15.548	0.0426477	0.0371338	0.0357056	0.034047
	Pp05G007070.1	18.6132	18.6946	17.9698	19.074	0.0814213	0.266196	1.10414	4.82595
	Pp05G007100.1	15.6653	15.7388	16.3263	15.9164	0.0734447	0.120346	-0.409869	1.46064
	Pp05G007630.1	15.2325	16.3344	15.5688	15.4973	1.10198	1.95	-0.0715318	0.100555
	Pp05G007790.1	15.1315	15.0968	15.0032	15.5154	-0.034675	0.0354691	0.512193	2.05246
	Pp05G007820.1	15.6263	15.4572	15.9416	15.9657	-0.169064	0.178473	0.0241167	0.036971
	Pp05G007880.1	18.0339	18.1441	17.8766	18.1039	0.110221	0.524941	0.227317	1.84047
	Pp05G007900.1	16.9596	17.2516	16.8489	16.8196	0.292007	2.21055	-0.0293299	0.109758
	Pp05G007950.1	20.0998	19.7198	20.0793	19.8976	-0.379936	2.24076	-0.181701	0.506329
	Pp05G007980.1	21.8435	21.6946	22.223	22.2776	-0.148927	0.460215	0.0545985	0.236699
	Pp05G008040.1	18.7955	19.1225	18.9721	18.8771	0.326976	3.72486	-0.0950495	0.824556
	Pp05G008060.3	15.403	15.795	15.4847	15.9036	0.392034	0.842227	0.418909	0.897346
	Pp05G008140.1	15.6633	16.0291	16.6474	16.0988	0.365848	0.783747	-0.548534	0.86902
	Pp05G008250.1	17.6193	17.6763	15.9428	16.0249	0.0569926	0.203164	0.0821046	0.110826
	Pp05G008350.1	18.7226	18.8868	18.9077	18.6877	0.164258	1.84755	-0.219992	2.97652
	Pp05G008400.1	18.3887	18.6052	18.4171	18.7678	0.216433	0.545715	0.350748	2.9198
	Pp05G008440.1	20.944	21.1866	21.088	21.1118	0.242581	4.12246	0.0238048	0.192402
	Pp05G008590.1	16.9212	17.213	16.9597	16.6507	0.291843	0.320729	-0.309029	0.373709
	Pp05G008640.1	18.3399	18.6045	18.5387	18.4409	0.264607	1.37839	-0.0977732	0.657678
	Pp05G008650.1	19.9878	19.9089	20.3327	20.3909	-0.0788674	0.265746	0.0581343	0.436848
	Pp05G008660.1	16.1725	16.7866	17.3922	17.1976	0.614093	0.952692	-0.194589	0.668223
	Pp05G008760.1	15.3719	15.2714	15.5527	15.3511	-0.100569	0.126017	-0.201618	0.343423
	Pp05G008860.1	19.569	19.7069	19.2902	19.046	0.137881	1.1253	-0.244225	2.09211
	Pp05G008880.1	17.7936	17.583	18.4182	17.9596	-0.21058	0.5344	-0.458606	2.9074
	Pp05G009050.1	18.5015	18.6845	18.7608	18.7694	0.183055	0.425523	0.00863033	0.0425649
	Pp05G009210.1	18.6323	18.5667	18.6764	18.8058	-0.0656787	0.155058	0.129373	0.360438
	Pp05G009330.1	17.2199	17.3792	17.1171	17.3567	0.159308	0.399902	0.239629	2.15781
	Pp05G009650.1	15.9886	15.6597	16.3483	16.2821	-0.328911	0.316525	-0.0661978	0.116317
	Pp05G009690.1	19.4509	19.7629	19.4724	19.569	0.312064	1.31527	0.096628	0.786573
	Pp05G009750.1	18.3146	18.4128	18.1892	18.1878	0.0982046	0.258157	-0.00140127	0.00708854
	Pp05G009830.1	15.5135	15.572	15.4175	15.1064	0.0585061	0.070488	-0.311046	0.669643
	Pp05G010000.1	14.8988	15.3355	14.4464	14.7394	0.436716	0.58951	0.293044	0.600571
	Pp05G010020.1	14.9174	14.9939	15.8349	15.939	0.0765377	0.114644	0.104103	0.110769
	Pp05G010080.1	19.957	19.9856	20.1968	20.0032	0.0285801	0.13293	-0.193599	1.81527
	Pp05G010090.1	19.8711	19.9143	20.1168	19.9078	0.0431285	0.155903	-0.209008	2.49295
	Pp05G010130.1	15.3035	14.7257	14.7535	15.0109	-0.577734	0.831505	0.257388	0.974221
	Pp05G010230.1	17.1967	17.2387	17.444	17.3809	0.0420498	0.0375641	-0.0630959	0.209979
	Pp05G010270.1	21.8532	22.0563	22.0069	21.8617	0.20318	0.977569	-0.145191	0.750775
	Pp05G010290.1	17.5879	17.9681	17.9851	17.8753	0.380245	1.27316	-0.109795	0.444529
	Pp05G010320.1	18.003	18.0084	18.0505	17.9923	0.00545353	0.0142294	-0.058233	0.293777
	Pp05G010330.1	15.0054	15.3225	15.6266	15.6515	0.317032	0.405808	0.0248954	0.0447149
	Pp05G010380.1	16.0114	16.8179	17.0152	16.6566	0.806477	0.909342	-0.358586	0.358505
	Pp05G010790.1	16.8724	15.4936	16.3224	15.2089	-1.37876	1.61991	-1.11355	1.31839
	Pp05G010950.1	18.3007	17.9696	18.5053	18.6856	-0.331122	0.153431	0.180323	0.303314
	Pp05G010970.1	16.0889	15.6017	17.0398	16.9693	-0.487171	0.57112	-0.070443	0.180925
	Pp05G011050.1	16.8025	16.1687	16.6257	17.6658	-0.633804	0.586181	1.0401	1.70424
	Pp05G011070.1	17.642	18.0488	18.3421	18.457	0.406817	0.208125	0.114953	0.639447
	Pp05G011080.1	19.0606	19.0753	19.1142	19.2978	0.0147581	0.055969	0.183638	1.2234
	Pp05G011190.1	16.1896	16.0932	16.3975	16.4359	-0.0964592	0.20023	0.0384442	0.112619
	Pp05G011300.1	18.2414	18.5392	18.0322	18.0022	0.297858	2.2883	-0.0300147	0.210842
	Pp05G011330.1	16.3958	16.5573	16.7393	16.5584	0.161526	0.274435	-0.180954	0.891099
	Pp05G011340.1	21.7784	21.8393	21.8311	21.7157	0.0608984	0.586177	-0.115373	1.2906
	Pp05G011350.1	19.3071	19.9969	17.577	18.0862	0.689749	0.436835	0.509241	0.144745
	Pp05G011360.1	18.6227	18.6085	18.5803	18.697	-0.0141498	0.0470801	0.11678	1.08632
	Pp05G011390.1	17.2623	17.6723	17.2736	17.1012	0.409983	1.05733	-0.172396	1.63901
	Pp05G011480.1	19.8915	20.0522	20.222	20.4788	0.160784	0.268096	0.256774	1.78321
	Pp05G011770.2	18.9293	18.8465	19.8151	19.0545	-0.0827303	0.037461	-0.760569	0.902653
	Pp05G011780.1	18.2931	18.3233	18.1019	18.1815	0.0302254	0.0931478	0.0795246	0.492331
	Pp05G011830.1	20.6921	20.5408	20.8475	20.8677	-0.151349	1.50363	0.0201785	0.0856427
	Pp05G011870.1	19.7644	19.7074	19.9526	20.0505	-0.0569848	0.114853	0.0978858	0.403884
	Pp05G012050.1	18.8886	18.9056	18.2303	18.1948	0.0170152	0.0394766	-0.0354987	0.0926442
	Pp05G012280.1	15.6803	15.6393	16.0205	15.7715	-0.0409993	0.0305917	-0.248951	0.230589
	Pp05G012290.2	15.8024	15.3751	15.9944	16.4635	-0.42738	1.31507	0.469069	2.04836
	Pp05G012480.1	18.7485	18.7285	18.8938	18.7204	-0.0200009	0.0652012	-0.17341	1.49
	Pp05G012600.1	18.0461	18.1456	18.2818	18.346	0.0994197	0.11434	0.0641952	0.321663
	Pp05G012760.1	17.7228	17.8257	17.9179	17.9675	0.102916	0.269239	0.0495752	0.388751
	Pp05G012910.1	15.7438	16.2882	16.1599	15.7435	0.544434	0.657004	-0.4164	1.21615
	Pp05G013170.1	16.1803	16.7422	16.5719	17.3681	0.561883	0.871319	0.796244	4.11662
	Pp05G013260.1	16.2048	16.3409	16.5847	16.8151	0.136144	0.0981404	0.230337	0.475827
	Pp05G013320.1	14.9907	15.942	15.9474	16.0196	0.951367	1.06643	0.0721478	0.0751196
	Pp05G013370.1	15.0975	15.3424	15.1717	14.4928	0.244857	0.282448	-0.678915	1.4423
	Pp05G013400.1	18.1223	18.3992	18.419	18.1989	0.276876	1.23217	-0.220068	1.77349
	Pp05G013450.1	16.2467	16.5321	16.3239	17.359	0.285446	0.25162	1.03509	4.18698
	Pp05G013470.2	17.7219	17.546	18.0315	17.8599	-0.175954	0.32717	-0.171561	1.4471
	Pp05G013600.1	19.4027	19.5913	19.1038	19.3981	0.188522	2.099	0.294222	2.13794
	Pp05G013680.1	17.559	17.4167	17.9572	17.7973	-0.142386	0.130867	-0.159849	0.591099
	Pp05G013820.1	19.3503	19.2962	18.8798	18.9423	-0.054128	0.274023	0.0625227	0.152012
	Pp05G013900.1	20.4814	20.3421	20.0469	20.6366	-0.139281	0.291568	0.589685	6.45716
	Pp05G013910.1	19.2321	19.3697	19.0591	19.5421	0.137568	0.440445	0.482992	5.31652
	Pp05G013920.1	21.9112	21.7832	21.8679	22.0037	-0.127993	0.314137	0.13577	0.948277
	Pp05G014020.1	22.9315	22.8119	22.9771	22.8851	-0.119633	0.449029	-0.0919569	0.632035
	Pp05G014240.1	18.2312	18.0422	19.1717	19.0844	-0.189	0.61409	-0.0873091	0.294941
	Pp05G014350.1	20.0192	19.7932	20.3426	20.0782	-0.225963	0.30887	-0.264404	0.33977
	Pp05G014430.1	20.5165	20.8499	21.6066	20.9133	0.333447	0.220253	-0.693348	1.10211
	Pp05G014440.1	19.76	19.5764	19.1519	19.0015	-0.183622	0.446203	-0.150355	0.285293
	Pp05G014460.1	18.6938	18.972	19.0953	18.6272	0.278203	1.30434	-0.468071	5.54633
	Pp05G014630.1	18.8109	18.8191	19.0688	19.3284	0.00826687	0.0237495	0.25962	1.68026
	Pp05G014870.1	14.7641	14.75	14.9016	15.0153	-0.0141126	0.00969609	0.113649	0.184892
	Pp05G014910.1	17.522	17.8365	16.808	15.9067	0.314473	1.54279	-0.901379	1.24504
	Pp05G014930.1	19.8403	20.0255	20.223	19.8519	0.185128	1.94114	-0.371085	2.0808
	Pp05G014960.1	17.3046	17.3552	17.4047	17.4698	0.0506094	0.112128	0.0651184	0.183776
	Pp05G015010.1	15.3519	15.2616	15.1722	15.4957	-0.0903535	0.122285	0.3235	0.504155
	Pp05G015130.1	19.5994	19.5216	20.1498	20.128	-0.0777943	0.253221	-0.0218143	0.0964804
	Pp05G015280.1	15.4209	16.5559	17.6853	17.8076	1.13495	0.617213	0.122249	0.180608
	Pp05G015880.1	17.5959	17.4815	16.6685	16.9249	-0.114414	0.254224	0.25639	0.618722
	Pp05G015890.1	20.6963	20.0253	20.0365	21.1082	-0.67093	4.31327	1.07173	11.7326
	Pp05G015930.1	19.7069	19.9014	19.7067	19.8461	0.194434	1.5129	0.139396	1.64463
	Pp05G016230.1	19.6281	19.7601	19.7812	19.718	0.132078	0.421008	-0.0631841	0.200445
	Pp05G016280.1	16.7673	16.7527	15.6054	15.7125	-0.0146187	0.0220459	0.10714	0.108161
	Pp05G016300.1	15.9751	16.7031	15.808	15.8526	0.727981	1.97354	0.0445877	0.122533
	Pp05G016310.1	19.7011	19.9834	20.2061	19.9358	0.282347	2.02391	-0.270347	4.07194
	Pp05G016350.1	15.9609	15.6419	15.8627	15.8217	-0.319036	0.433617	-0.0409401	0.0355271
	Pp05G016450.1	20.4361	20.4317	20.1021	20.0417	-0.00440025	0.0255558	-0.0603852	0.356031
	Pp05G016470.1	19.5544	19.6143	19.3495	19.5609	0.0599122	0.307545	0.211325	2.60435
	Pp05G016510.1	15.5377	16.1915	16.3483	15.6416	0.653801	1.17801	-0.706709	1.46193
	Pp05G016530.1	15.4783	16.1388	17.1183	15.9158	0.660467	0.36766	-1.20255	0.782358
	Pp05G016640.1	15.4346	15.9444	14.9362	15.3434	0.509734	0.994176	0.407123	0.554436
	Pp05G016760.1	15.777	15.9628	17.0756	17.1994	0.185758	0.148846	0.123873	0.117554
	Pp05G016930.1	15.4246	15.3822	15.3207	15.6353	-0.0424385	0.0256395	0.314649	0.308942
	Pp05G016940.1	16.5453	17.9355	19.2041	17.8041	1.39018	0.538137	-1.39998	1.11554
	Pp05G017180.1	15.5926	15.1797	15.283	16.5003	-0.412894	0.833273	1.21721	3.08626
	Pp05G017240.2	15.7586	16.2207	16.0914	15.8499	0.462169	0.341687	-0.241458	0.235196
	Pp05G017550.1	16.464	15.941	15.5793	16.7154	-0.523044	0.375162	1.13611	0.795126
	Pp05G017660.1	19.9253	20.14	20.1498	19.8642	0.214713	1.27693	-0.285677	5.00313
	Pp05G018180.1	15.2281	15.3027	15.358	15.4791	0.0746028	0.223754	0.121076	0.217142
	Pp05G018200.1	18.1496	17.6956	18.0897	18.407	-0.454017	1.79237	0.317252	3.65311
	Pp05G018460.1	18.2607	18.6561	18.2995	18.65	0.395353	2.49313	0.350452	2.90834
	Pp05G018650.1	18.2954	18.3726	18.011	18.1788	0.0771701	0.246215	0.16776	3.19854
	Pp05G018660.1	20.6633	20.4887	20.8355	20.9803	-0.174565	0.727736	0.144846	1.24386
	Pp05G018680.1	15.6189	16.302	16.4289	16.4356	0.683072	0.368722	0.00671832	0.00402621
	Pp05G018870.1	16.0622	15.5964	15.6203	15.6059	-0.46577	1.01184	-0.0143885	0.0275881
	Pp05G018940.1	18.1411	18.2679	18.2428	18.2539	0.126762	0.777768	0.011176	0.14863
	Pp05G018970.1	18.3039	18.2817	18.0812	18.4732	-0.0221873	0.179414	0.392028	3.15336
	Pp05G019140.1	16.8542	16.8	16.9328	16.591	-0.0542106	0.0369596	-0.341788	0.336418
	Pp05G019530.1	15.2689	14.9829	15.6906	15.9386	-0.286024	0.340801	0.247974	0.242785
	Pp05G019540.1	16.0819	16.0541	16.2038	16.2462	-0.0277368	0.0268815	0.0423405	0.0469039
	Pp05G019680.1	15.826	16.0892	15.8205	16.1395	0.263171	0.278835	0.318992	0.711695
	Pp05G019700.1	19.4255	19.3833	19.5437	19.3602	-0.0422283	0.473997	-0.183484	3.10326
	Pp05G019750.1	16.2591	15.7638	15.9798	15.9997	-0.495342	0.947409	0.0198798	0.0172935
	Pp05G019940.1	19.4556	19.5821	19.3071	19.2515	0.126438	0.643612	-0.0556713	0.540579
	Pp05G019960.1	19.6321	19.1225	18.9265	19.8434	-0.509656	2.18567	0.91693	6.24959
	Pp05G020120.1	16.5606	16.4653	16.7981	16.7701	-0.0953631	0.125077	-0.0279814	0.112152
	Pp05G020200.1	18.0997	18.2073	17.9263	17.7921	0.107645	0.407725	-0.134266	0.456542
	Pp05G020410.1	15.0378	15.7981	15.5604	15.5003	0.76025	1.30833	-0.0601275	0.0374817
	Pp05G020430.1	16.2862	16.2979	16.6276	17.9304	0.0116562	0.00471122	1.30281	1.6032
	Pp05G020440.1	14.6415	14.8158	15.602	16.118	0.174309	0.287895	0.515971	0.686338
	Pp05G020570.1	15.8525	16.8489	16.8768	16.777	0.99646	1.07687	-0.0998259	0.184441
	Pp05G020660.1	21.1198	21.0763	20.8215	21.0705	-0.0435004	0.055623	0.248965	0.778579
	Pp05G020670.1	19.9789	20.424	20.1386	19.9378	0.44506	2.03287	-0.200801	1.19904
	Pp05G020970.1	17.8741	17.5598	17.1508	17.6919	-0.314239	0.633484	0.541035	1.3696
	Pp05G021170.1	15.8845	14.6831	17.1285	16.5865	-1.20141	0.945459	-0.542047	0.480916
	Pp05G021180.1	17.9953	18.4259	18.3919	18.048	0.43059	1.21849	-0.343875	3.50488
	Pp05G021230.1	18.2026	18.4651	18.4761	18.3699	0.26247	2.32614	-0.106209	1.43695
	Pp05G021560.1	18.5621	18.6509	18.5992	18.5641	0.0888856	1.05019	-0.0351268	0.297342
	Pp05G022070.1	15.7359	15.8095	15.8584	16.1277	0.0736752	0.066409	0.269217	0.548449
	Pp05G022160.1	16.1358	16.6346	16.1983	17.1477	0.498766	0.239258	0.949439	0.761091
	Pp05G022180.1	19.4991	19.5312	19.3179	19.2806	0.0321417	0.30357	-0.0372692	0.350349
	Pp05G022230.1	15.845	16.4457	16.5127	16.09	0.600743	1.50408	-0.422639	1.13161
	Pp05G022240.1	20.77	20.8812	20.5311	20.5244	0.111254	0.620327	-0.00670539	0.0552529
	Pp05G022310.1	14.729	14.8799	15.4401	15.6202	0.150921	0.205985	0.180102	0.396565
	Pp05G022590.1	17.4635	17.7533	17.4477	17.5759	0.289812	0.986234	0.128223	0.834099
	Pp05G022620.1	15.1044	15.1509	14.1593	14.9604	0.0464865	0.0669114	0.801085	3.0275
	Pp05G022740.1	16.7799	17.621	17.8273	17.4329	0.841094	1.54422	-0.394375	1.88192
	Pp05G022770.1	16.4272	15.903	16.0574	16.5895	-0.524166	1.03458	0.532048	1.67576
	Pp05G022790.1	18.669	18.8123	18.9041	18.9391	0.143335	0.459594	0.0350242	0.198133
	Pp05G022970.1	17.5895	17.8874	17.3103	17.2162	0.297902	0.878531	-0.0940937	0.220776
	Pp05G023340.1	19.1518	19.2445	18.4236	18.54	0.0926676	0.719025	0.116404	0.707088
	Pp05G023500.1	17.8419	17.7225	18.4879	18.5963	-0.119363	0.0542122	0.108381	0.297646
	Pp05G023510.1	20.0584	18.9691	18.8	19.4244	-1.08929	4.10596	0.624405	6.48526
	Pp05G023650.1	18.7881	19.0018	18.7745	18.7635	0.213669	1.54707	-0.0109937	0.0689156
	Pp05G023760.1	18.317	18.2731	18.6434	18.2741	-0.0438999	0.0473217	-0.369338	0.5976
	Pp05G023910.1	15.0353	15.6246	15.8324	14.9688	0.589234	1.24305	-0.863553	1.51622
	Pp05G024140.3	17.7557	17.6167	18.1899	17.7726	-0.139	0.377485	-0.417283	3.24907
	Pp05G024710.2	20.3052	20.3724	19.9515	20.3366	0.0671802	0.212272	0.385129	0.901715
	Pp05G024910.1	16.1766	16.9848	16.7483	16.6006	0.808187	1.22524	-0.14768	0.192567
	Pp05G024990.1	17.0889	17.1321	17.3076	17.4771	0.0432402	0.0597547	0.16953	0.579265
	Pp05G025010.1	17.9123	17.9996	17.9787	17.5786	0.0873335	0.237755	-0.400124	3.63397
	Pp05G025040.1	16.0019	16.3553	16.4794	16.7611	0.353407	0.539559	0.281641	0.345593
	Pp05G025190.1	15.7648	16.0285	16.4501	16.0335	0.263731	0.263677	-0.416577	1.21933
	Pp05G025210.1	15.5165	14.7803	15.7703	15.7787	-0.736148	1.32497	0.00835472	0.00845929
	Pp05G025220.1	15.4395	15.5988	16.1143	15.6574	0.159361	0.172099	-0.45695	0.730844
	Pp05G025300.1	17.5765	17.734	17.9159	17.6171	0.157549	0.498891	-0.2988	3.0515
	Pp05G025340.1	18.4237	18.5805	18.6428	18.8697	0.156783	0.252064	0.226905	0.767166
	Pp05G025360.1	18.169	18.5222	18.7443	18.4553	0.353165	2.04126	-0.289037	2.19226
	Pp05G025490.1	20.3307	20.2175	20.5666	20.6608	-0.113182	0.285686	0.09419	0.642193
	Pp05G025500.1	15.5677	16.2921	15.4115	15.0124	0.724377	1.26314	-0.399109	0.643718
	Pp05G025630.1	19.454	19.5515	19.7655	19.6436	0.0975027	0.258489	-0.121825	1.57566
	Pp05G025700.1	18.6833	18.4194	17.9848	19.264	-0.263935	0.585659	1.27921	5.88231
	Pp06G000010.1	16.4842	17.2634	17.5385	17.3913	0.779161	1.36507	-0.147149	0.471989
	Pp06G000030.1	15.1207	15.5831	15.5456	15.3295	0.462391	0.86044	-0.216142	0.257169
	Pp06G000110.1	19.4196	19.1956	19.0095	19.1629	-0.224065	0.784557	0.153476	0.323739
	Pp06G000160.1	15.6774	15.6696	16.2358	15.9325	-0.00776508	0.00625341	-0.303313	0.416067
	Pp06G000170.1	14.9795	14.9504	14.7296	14.7376	-0.029106	0.0464345	0.00798554	0.0106759
	Pp06G000260.1	17.3224	17.1481	17.8464	17.8829	-0.174252	0.128923	0.036566	0.137449
	Pp06G000270.1	18.1681	18.0584	18.2841	18.1202	-0.109663	0.544289	-0.163898	1.65329
	Pp06G000280.1	15.4598	14.8148	15.1499	15.3278	-0.644998	1.24961	0.177906	0.445573
	Pp06G000390.1	17.6941	17.5891	17.6441	17.6489	-0.105016	0.199257	0.0047387	0.0169515
	Pp06G000410.1	18.9323	18.8622	19.4065	19.5556	-0.0701014	0.115152	0.149019	0.540867
	Pp06G000420.1	19.7866	19.6013	18.9818	19.3649	-0.185295	1.12918	0.383126	0.763372
	Pp06G000460.1	17.738	17.9316	18.8343	18.3296	0.193618	0.370838	-0.504661	1.73708
	Pp06G000480.1	17.9292	18.1155	16.8147	17.1141	0.18629	0.54589	0.29942	0.414901
	Pp06G000520.1	17.2591	17.5845	17.2927	17.4709	0.325371	0.341069	0.178203	1.05647
	Pp06G000560.1	15.5174	15.9002	15.9921	16.2288	0.382874	0.4658	0.23665	0.409135
	Pp06G000580.1	15.6029	15.5129	16.3559	16.4773	-0.0899803	0.0829643	0.121468	0.0444443
	Pp06G000670.1	18.3893	18.3435	18.4497	18.4694	-0.0457661	0.0876988	0.0196472	0.083704
	Pp06G000720.1	15.6715	15.6359	15.7783	15.8833	-0.0356243	0.0475536	0.104932	0.169708
	Pp06G001050.1	16.2043	16.331	15.8288	16.204	0.126739	0.120178	0.375255	0.5839
	Pp06G001090.1	17.6859	17.6209	17.9236	17.8985	-0.0650339	0.0943264	-0.0250859	0.110047
	Pp06G001200.1	15.7185	15.7289	15.9394	15.9602	0.0103825	0.012095	0.0207468	0.0507233
	Pp06G001400.1	16.1296	16.7728	16.9851	16.8578	0.643244	0.574988	-0.127354	0.596471
	Pp06G001470.1	15.9918	16.674	17.1436	17.2731	0.682207	0.844454	0.129496	0.340182
	Pp06G001480.1	15.6309	15.7793	15.9832	16.2338	0.148316	0.182038	0.250544	0.710924
	Pp06G001490.1	15.8416	15.9438	15.5498	15.535	0.102191	0.217742	-0.0147942	0.0240578
	Pp06G001570.1	15.0242	15.0419	14.4356	14.8902	0.0176379	0.0317506	0.454603	0.930199
	Pp06G001580.1	15.3559	15.4722	16.0599	16.0217	0.116331	0.185726	-0.0382001	0.0739223
	Pp06G001660.1	16.1044	16.8087	16.693	16.8049	0.704248	1.2624	0.111887	0.195282
	Pp06G001830.1	17.0589	17.3048	17.4256	17.3208	0.24585	0.476951	-0.104818	0.387185
	Pp06G001850.1	15.0193	14.9187	15.5649	15.445	-0.100629	0.154001	-0.119898	0.157327
	Pp06G001920.1	17.9722	17.5961	18.1125	18.6329	-0.376179	2.46402	0.520405	4.29104
	Pp06G001980.1	19.0621	19.0522	18.9398	18.4645	-0.00986735	0.0329589	-0.475357	3.24531
	Pp06G002010.1	16.3115	15.8704	16.6173	15.8442	-0.441055	0.272512	-0.773066	0.754029
	Pp06G002060.1	20.8386	21.1524	20.7218	20.5716	0.313788	4.40483	-0.15015	1.9514
	Pp06G002070.1	16.4779	15.885	16.1574	17.1169	-0.592895	0.623498	0.959446	3.52212
	Pp06G002130.1	16.2307	17.6996	18.0749	18.0655	1.46885	1.78964	-0.00938098	0.0245302
	Pp06G002180.1	15.5014	15.7562	16.9274	17.0055	0.254783	0.164913	0.0781333	0.0699143
	Pp06G002190.1	20.7457	20.6778	20.4957	21.0584	-0.067822	0.295194	0.562674	7.00695
	Pp06G002200.1	16.8685	16.4043	16.8315	16.6096	-0.464167	0.521612	-0.221943	0.443388
	Pp06G002260.1	17.5691	17.8247	17.8589	17.6422	0.255543	1.4386	-0.216703	3.07819
	Pp06G002270.1	17.7566	17.6173	17.8293	17.9865	-0.139285	0.367426	0.157236	0.503221
	Pp06G002350.1	17.7434	17.9047	17.7483	18.3085	0.161309	0.319341	0.560257	2.2775
	Pp06G002360.1	22.1431	22.1457	22.3908	22.2333	0.00261688	0.00856557	-0.157535	0.838196
	Pp06G002440.1	16.5608	16.9303	16.795	17.0506	0.36947	0.942814	0.255598	0.577389
	Pp06G002450.1	16.0764	16.6897	16.4588	16.3471	0.613322	1.08747	-0.111662	0.240057
	Pp06G002500.1	20.4367	20.3552	20.7596	20.9683	-0.0815226	0.276144	0.208672	2.97526
	Pp06G002520.1	15.065	14.7772	14.8557	15.1357	-0.287729	0.521647	0.280022	0.204983
	Pp06G002560.1	15.238	15.0641	14.8572	14.8338	-0.173856	0.255703	-0.0233698	0.0321076
	Pp06G002650.1	16.3588	16.8555	16.9842	17.1838	0.496755	0.665927	0.199633	0.868647
	Pp06G002670.1	16.3907	16.6811	17.2032	16.7262	0.290423	0.404335	-0.477079	0.767107
	Pp06G002700.1	16.2541	16.4311	16.4438	16.32	0.176971	0.244315	-0.123848	0.218327
	Pp06G002800.1	15.8978	16.038	16.8077	16.6561	0.140191	0.136713	-0.151605	0.713469
	Pp06G002840.1	22.6814	22.1879	22.2821	23.0963	-0.493486	4.94011	0.814184	6.67052
	Pp06G002860.1	17.969	18.2988	18.393	18.3418	0.329865	1.91933	-0.0512469	0.162804
	Pp06G003120.1	15.0563	14.9482	14.7452	14.9309	-0.108089	0.138464	0.185717	0.382195
	Pp06G003130.1	19.8974	20.1038	18.509	19.0258	0.206389	0.477871	0.516837	2.94864
	Pp06G003230.1	16.4451	16.7937	17.1245	16.902	0.3486	1.38257	-0.222524	2.30802
	Pp06G003240.1	16.4833	15.7432	16.185	16.2778	-0.740167	0.847041	0.0927975	0.0961433
	Pp06G003280.1	15.0718	15.2987	15.3598	15.0242	0.226823	0.301992	-0.335547	1.05344
	Pp06G003320.1	17.3488	17.7678	17.5364	17.6179	0.418995	0.540635	0.0815133	0.244235
	Pp06G003350.1	18.6682	19.0737	19.2896	18.733	0.40548	1.24687	-0.556614	1.91569
	Pp06G003510.1	16.0179	16.4736	16.3313	17.015	0.45573	0.443222	0.683619	1.7849
	Pp06G003520.1	15.406	15.5273	15.6405	15.5519	0.121309	0.257577	-0.0885616	0.100054
	Pp06G003570.1	18.6783	18.7563	18.7933	18.7268	0.0780235	0.610539	-0.0664533	0.702787
	Pp06G003590.1	15.2064	15.5529	15.2655	14.8557	0.346475	0.49911	-0.409845	0.961772
	Pp06G003610.1	18.4193	18.7112	18.6055	18.6978	0.291886	1.47399	0.0923083	0.832579
	Pp06G003700.3	17.0372	17.0924	15.885	16.2763	0.0551686	0.0372784	0.39126	0.383158
	Pp06G003730.1	17.727	17.1945	17.9299	17.7966	-0.532522	0.310054	-0.133372	0.266923
	Pp06G003760.1	14.9224	14.84	15.2784	14.5116	-0.0824624	0.126528	-0.766753	2.05316
	Pp06G003780.1	17.3716	17.8727	17.9146	17.8119	0.501013	3.72765	-0.1027	0.331393
	Pp06G003810.2	15.1666	15.1153	17.2415	17.0269	-0.0512364	0.0411904	-0.214622	0.184986
	Pp06G003850.1	14.9492	15.6972	14.9926	15.3879	0.747976	1.36301	0.395239	0.453285
	Pp06G003930.1	19.1224	19.1721	18.9723	18.9136	0.0497139	0.700156	-0.058779	1.13339
	Pp06G003970.1	15.0484	14.4699	13.9052	14.9602	-0.578462	0.858244	1.05502	2.47294
	Pp06G004060.1	19.1491	19.0941	18.4911	18.9111	-0.0549842	0.104538	0.42002	0.901246
	Pp06G004070.1	16.5679	16.1319	16.1266	16.4454	-0.43602	0.743147	0.318769	0.378383
	Pp06G004080.1	18.0746	18.1624	18.0837	18.2495	0.0877657	0.361766	0.165756	1.62378
	Pp06G004140.1	19.4047	19.3101	19.3451	19.3509	-0.0946612	1.62262	0.00580406	0.0403482
	Pp06G004170.1	19.1784	19.3383	19.5981	19.5944	0.159974	0.306512	-0.00373226	0.011264
	Pp06G004220.1	17.6526	17.7158	17.7528	17.9881	0.0631754	0.119306	0.235254	1.39367
	Pp06G004290.1	17.0016	17.08	16.4926	17.1733	0.0784201	0.0918082	0.680703	0.870925
	Pp06G004400.1	15.8834	15.8559	15.1571	14.9948	-0.027454	0.0211419	-0.162282	0.489351
	Pp06G004470.1	18.9666	19.0437	19.1396	19.0488	0.0771125	0.381547	-0.0907959	0.749388
	Pp06G004680.1	20.8406	20.876	21.0198	20.8615	0.0354047	0.156299	-0.158244	3.14196
	Pp06G004690.1	15.6459	16.089	16.3037	16.2105	0.443046	0.303023	-0.093219	0.0593458
	Pp06G004720.1	17.8645	17.5866	18.6784	18.311	-0.277889	0.914638	-0.367392	3.69202
	Pp06G004760.1	20.6637	21.0183	21.1732	20.95	0.354648	1.2727	-0.223225	1.5812
	Pp06G004770.1	17.9983	18.1687	17.9704	17.7499	0.170484	0.40865	-0.220517	0.799841
	Pp06G004890.1	15.6264	15.8084	15.2324	16.1063	0.182081	0.19352	0.873862	1.29405
	Pp06G005110.1	22.4968	22.2162	22.2979	22.0686	-0.280631	1.08847	-0.229241	0.487254
	Pp06G005220.1	15.0544	15.0392	14.5493	15.0683	-0.0151413	0.0207898	0.519033	0.794867
	Pp06G005330.1	16.3418	16.8688	16.3715	16.5593	0.527023	0.49377	0.187856	0.382317
	Pp06G005340.1	15.5802	15.853	16.3237	16.238	0.272805	0.48242	-0.0856601	0.157301
	Pp06G005390.1	19.3366	19.3461	19.4682	19.2602	0.00950241	0.0301948	-0.207994	1.60805
	Pp06G005570.1	20.3585	20.4835	20.782	20.7349	0.125049	0.429794	-0.0470615	0.188326
	Pp06G005600.1	19.7291	19.6915	19.1669	19.1579	-0.0376405	0.102718	-0.0089461	0.0249457
	Pp06G005700.1	20.0073	19.7135	19.2305	20.1146	-0.293775	1.18737	0.884054	4.5295
	Pp06G005720.1	19.6565	19.869	19.6743	19.7368	0.2125	1.34555	0.0625106	0.179739
	Pp06G005770.1	20.9433	20.9469	21.1725	20.7658	0.00358211	0.00749615	-0.406668	2.3975
	Pp06G005780.2	18.5038	18.6846	18.8004	18.6508	0.180879	0.564622	-0.149598	1.48878
	Pp06G005860.2	15.9132	16.0021	15.3973	15.5283	0.088842	0.109976	0.131089	0.173449
	Pp06G005900.1	18.0811	18.0557	17.6537	17.739	-0.0253933	0.0469661	0.0853106	0.216701
	Pp06G005910.1	15.7013	15.1883	15.3051	15.1509	-0.513021	1.16693	-0.154195	0.195169
	Pp06G005970.1	21.4529	21.5815	21.8482	21.6798	0.128572	1.25672	-0.168421	2.63119
	Pp06G006020.1	17.8065	18.1526	17.4834	17.4389	0.346058	2.19791	-0.0444931	0.119208
	Pp06G006050.1	16.5546	17.439	15.4193	15.5702	0.884322	1.32387	0.15082	0.121702
	Pp06G006160.1	15.6509	16.8267	16.5094	16.6347	1.17577	1.24631	0.125298	0.325284
	Pp06G006170.1	17.7727	17.7292	17.5296	18.0496	-0.0435185	0.0873922	0.520046	4.30468
	Pp06G006180.1	15.3116	15.5664	15.7381	15.1349	0.254791	0.242075	-0.603154	0.891782
	Pp06G006200.1	18.0501	18.2999	18.6523	18.6961	0.249827	0.967757	0.0438324	0.100229
	Pp06G006350.1	17.1358	17.2462	16.4724	16.9015	0.110425	0.0954798	0.429045	0.739146
	Pp06G006490.1	17.8479	17.8544	18.1177	18.1082	0.00648732	0.0194905	-0.00948546	0.0550518
	Pp06G006530.1	19.6651	19.8843	19.6175	20.0401	0.219145	0.738849	0.422588	4.1104
	Pp06G006560.1	15.8924	16.4092	16.3765	16.2436	0.51687	0.805513	-0.132849	0.408264
	Pp06G006610.1	15.7188	15.1647	15.2119	15.1794	-0.554067	0.885093	-0.032476	0.0367757
	Pp06G006630.1	26.5928	26.0326	25.705	25.9299	-0.560199	1.38189	0.224862	0.647765
	Pp06G006640.1	18.2016	17.5064	16.9923	17.4615	-0.69521	4.66712	0.469172	0.751956
	Pp06G007000.1	20.3317	18.7324	19.2936	18.5122	-1.59936	4.4015	-0.781392	4.30538
	Pp06G007070.1	14.9256	15.0599	14.949	14.752	0.134366	0.166304	-0.197044	0.450202
	Pp06G007230.1	16.0532	16.5736	16.2055	16.5581	0.520416	0.590094	0.352631	0.808266
	Pp06G007450.1	17.5498	17.2197	17.7347	18.2869	-0.330099	0.523645	0.552241	0.624041
	Pp06G007490.1	15.7242	16.3376	16.1373	15.9504	0.613391	1.44833	-0.186845	0.314423
	Pp06G007560.1	15.4599	15.5121	15.4978	15.5075	0.0521681	0.0575107	0.00967058	0.0193027
	Pp06G007580.1	20.9102	20.9342	20.5658	20.9655	0.0240024	0.080108	0.399713	3.73033
	Pp06G007660.1	19.1504	19.1766	19.2791	19.1939	0.0261992	0.0869123	-0.0852078	0.874239
	Pp06G007700.1	16.853	17.1107	17.4037	17.0505	0.257733	0.624831	-0.353195	0.943177
	Pp06G007770.1	18.9178	18.8429	19.2606	19.308	-0.0749311	0.526502	0.0473584	0.230303
	Pp06G007780.1	15.0829	15.9649	16.0916	16.106	0.881972	1.66814	0.0143529	0.0160049
	Pp06G007900.1	21.8382	21.5675	22.2116	21.7551	-0.270679	0.606912	-0.456517	1.77998
	Pp06G007930.1	17.6459	17.8908	18.209	18.0969	0.244861	0.7249	-0.112162	0.690753
	Pp06G008010.1	18.468	18.4075	18.2352	18.7479	-0.0605677	0.209467	0.512714	3.05496
	Pp06G008050.1	17.9049	18.3407	17.8657	18.1831	0.435797	0.313474	0.317411	0.73044
	Pp06G008060.1	15.6265	15.3184	15.5339	15.6492	-0.308014	0.499407	0.115277	0.126002
	Pp06G008160.1	15.4497	14.7509	15.501	15.1654	-0.698864	1.24301	-0.335631	0.396101
	Pp06G008170.1	15.4296	14.6445	16.2785	15.7689	-0.785095	0.718096	-0.509577	0.535349
	Pp06G008180.1	16.7945	16.0643	16.6966	16.0492	-0.730207	1.84371	-0.647428	1.84259
	Pp06G008190.1	16.8615	16.7776	17.0128	17.0762	-0.0838217	0.150678	0.0633481	0.122071
	Pp06G008230.1	16.5607	16.9439	17.2951	17.2076	0.383172	1.30567	-0.0874916	0.249413
	Pp06G008250.1	15.3959	15.7672	15.8493	15.6278	0.371295	0.474935	-0.221491	0.354906
	Pp06G008260.1	16.4849	16.2633	16.3046	16.4792	-0.221616	0.194445	0.174658	0.154511
	Pp06G008360.1	18.7804	18.8587	18.2762	18.1698	0.0783145	0.179574	-0.106466	0.246834
	Pp06G008720.1	18.2197	18.0808	18.2172	18.244	-0.138845	0.552022	0.0268131	0.139213
	Pp06G008750.1	16.6586	17.2696	16.6618	17.3225	0.61094	0.388733	0.660644	0.765697
	Pp06G008880.1	16.2717	15.6421	16.189	15.7141	-0.629581	0.80844	-0.474843	0.437137
	Pp06G008970.1	15.3697	15.188	15.14	15.3825	-0.181682	0.165404	0.242495	0.259879
	Pp06G009000.1	14.7053	14.9091	15.1541	15.3314	0.203801	0.205004	0.177389	0.273013
	Pp06G009060.1	17.2851	17.309	17.5174	17.7585	0.0239058	0.0333352	0.241039	0.593871
	Pp06G009070.1	17.7635	18.0661	17.5623	17.6828	0.30257	0.559337	0.120466	0.346691
	Pp06G009410.1	20.2902	20.1315	20.5824	20.6232	-0.15871	1.04245	0.040791	0.108806
	Pp06G009450.1	18.8978	18.4535	18.2932	19.104	-0.444371	1.28142	0.810807	5.10734
	Pp06G009470.1	17.4269	17.8735	18.0746	18.1909	0.446656	0.955259	0.116379	0.213754
	Pp06G009620.1	16.0313	16.2342	15.8773	16.441	0.202962	0.204742	0.563622	0.720858
	Pp06G009670.1	16.2941	15.3538	16.2303	17.294	-0.940237	0.772403	1.0637	0.834243
	Pp06G009730.1	17.9596	19.6358	19.7413	19.7498	1.67619	0.960811	0.00848685	0.0269876
	Pp06G010030.1	15.2834	14.6853	14.8283	15.017	-0.598103	0.978541	0.188675	0.214805
	Pp06G010060.1	15.5302	15.9585	15.3466	14.9401	0.42832	1.58828	-0.406508	0.776841
	Pp06G010080.1	17.5364	17.1831	17.4966	18.1099	-0.353323	1.62996	0.613255	6.53929
	Pp06G010210.1	22.2942	22.2238	21.8485	22.0975	-0.0703866	0.163299	0.249043	6.4938
	Pp06G010250.1	18.282	18.3795	18.207	18.0676	0.0975517	0.242673	-0.139404	1.3267
	Pp06G010660.1	18.8967	18.7271	18.9771	18.8585	-0.169594	0.44996	-0.118632	0.682774
	Pp06G010750.1	21.8525	21.6879	21.8324	21.6963	-0.164634	1.05252	-0.136151	1.69333
	Pp06G010930.1	20.1405	20.5883	20.3875	20.3733	0.447809	1.77369	-0.0142328	0.033124
	Pp06G011020.1	17.5101	17.3981	17.7411	17.5582	-0.112064	0.221154	-0.18292	0.228279
	Pp06G011030.1	19.0125	19.0884	18.9528	18.8927	0.0759436	0.341193	-0.060083	0.377113
	Pp06G011100.1	17.7479	17.9074	18.2019	18.2372	0.159442	0.508465	0.0352976	0.140392
	Pp06G011160.1	15.7244	16.5053	16.3342	17.2912	0.780876	1.13295	0.957	2.40527
	Pp06G011350.1	15.0284	15.0611	15.3019	15.1319	0.0327193	0.0368805	-0.169956	0.294088
	Pp06G011440.1	18.3116	17.7984	18.3381	18.5668	-0.513188	2.04465	0.228681	1.70429
	Pp06G011520.1	17.3761	17.5873	17.9478	18.2506	0.211132	0.397758	0.302851	1.07429
	Pp06G011540.1	18.8631	18.8177	19.4532	19.6343	-0.0454026	0.0858907	0.181081	1.5031
	Pp06G011620.1	15.7227	15.9175	16.1011	16.5512	0.194767	0.120648	0.45012	0.823434
	Pp06G011740.1	17.666	17.6159	18.1108	17.7574	-0.0501076	0.0869313	-0.353379	1.50392
	Pp06G011860.1	19.4314	19.5786	19.7235	19.3052	0.147179	0.215254	-0.418371	2.38469
	Pp06G011930.1	16.2601	15.6507	16.2507	17.862	-0.609409	0.468298	1.6113	2.70928
	Pp06G012270.1	18.5359	18.8027	18.4993	18.3352	0.266738	1.54744	-0.164074	1.01026
	Pp06G012300.2	14.9089	15.2854	15.6957	15.2943	0.376423	0.726307	-0.401493	1.05316
	Pp06G012380.1	20.6253	20.0595	20.1862	20.7944	-0.565728	1.98288	0.608226	7.1272
	Pp06G012560.1	15.0351	14.7064	18.3787	18.0569	-0.328666	0.614313	-0.321814	0.579814
	Pp06G012580.1	19.7517	19.5863	19.4631	19.4948	-0.165382	1.72186	0.0317254	0.219281
	Pp06G012700.1	16.4753	15.5788	16.6584	15.724	-0.896525	0.788249	-0.934443	1.5519
	Pp06G012730.1	20.5312	20.3824	20.6726	20.5878	-0.148859	0.799234	-0.0847117	0.755549
	Pp06G012860.1	15.4262	16.2959	16.6061	16.9158	0.869707	0.926438	0.309705	0.436858
	Pp06G012890.2	15.0574	14.8829	14.8384	14.9517	-0.174535	0.227491	0.113351	0.231065
	Pp06G013030.1	18.3569	18.2256	19.229	19.0888	-0.131316	0.468416	-0.140214	1.38977
[truncated: 827 more rows]
