# Supplementary material for: The ethylene response factor ERF1A regulates UV-C-induced delayed ripening in peach fruit
Source: Plant Physiol. 2025 Sep 22;199(2):kiaf409. doi: 10.1093/plphys/kiaf409 (PMC12501976; doi:10.1093/plphys/kiaf409)
Supplement: kiaf409_Supplementary_Data [file kiaf409_supplementary_data.zip › Supplementary Table S8.xlsx]

## Sheet: Φύλλο1
	Supplementary Table S8: ERF1A-targeted genes.
	A/A	Gene ID	Abbreviation	Functional annotation	Binding seqence	Position	Strand
	1	Pp01G003220	PpCSLE1	cellulose synthase-like protein E1	GCCGC / GCCGC /GCCGC	204 / 310 /454	+ / + / +
	2	Pp01G003540	PpERF1B.1	ethylene-responsive transcription factor 1B	GCCGC	502	+
	3	Pp01G016090	PpHIDH	2-hydroxyisoflavanone dehydratase	ttGCCGGcga / ttgCCGGCga	297 / 297	+ / -
	4	Pp01G030290	PpCXE11	carboxylesterase 11	ggcGCCGCcc / gCGCCGccc	821 / 822	+ / +
	5	Pp01G034770	PpGALF	galactoside 2-alpha-L-fucosyltransferase isoform X1	GCCGC	420	+
	6	Pp01G049920	PpAMY	Alpha-amylase	GCCGC	276	+
	7	Pp01G055970	PpGDSLA	GDSL-like Lipase/Acylhydrolase superfamily protein	GCCGC	594	+
	8	Pp02G030890	PpUDP76F1	UDP-glycosyltransferase 76F1	cCGCCGccg	179	+
	9	Pp02G037480	PpAATP	AAA-ATPase	aaGCCGGcat / aagCCGGCat	748 / 748	+ / -
	10	Pp03G003050	PpPME3	pectin methylesterase 3	GCCGC	64 / 827	+ - +
	11	Pp03G010030	PpWRKY40	probable WRKY transcription factor 40	GCCGC	414	+
	12	Pp04G003120	PpMYB4	myb-related protein Myb4	GCCGC	43	+
	13	Pp04G006200	PpCEP14	C-terminally encoded peptide 14	tggCCGGCgg	517	-
	14	Pp04G010100	PpCRK	cysteine-rich and transmembrane domain-containing protein B-like	tggCGGCGa	802	-
	15	Pp04G023300	PpCYP450	cytochrome P450	aggCGGCGt	357	-
	16	Pp04G033720	PpFMO	flavin containing monooxygenase	tggCGGCGg	839	-
	17	Pp06G013220	PpPIP2	PAMP-induced secreted peptide 2	gaGCCGGcta	565	+
	18	Pp07G000350	PpP2	2-alkenal reductase (NADP(+)-dependent)	cgGCCGGcaa / cggCCGGCaa	958 / 958	+ / -
	19	Pp07G012470	PpSABP2	salicylic acid-binding protein 2	cgGCCGGcaa / cggCCGGCaa / gggCGGCGg	295 / 295 /391	+ / - / -
	20	Pp08G015800	PpCXE13	carboxylesterase 13	tggCGGCGg	5	-
	21	Pp08G018400	PpZRK	serine/threonine-protein hopZ-eti-deficient related kinase	tgtCGGCGc	570	-
	22	Pp08G025530	PpACO11	1-aminocyclopropane-1-carboxylate oxidase homolog 11	GCCGC	875	+
