# Supplementary material for: The ethylene response factor ERF1A regulates UV-C-induced delayed ripening in peach fruit
Source: Plant Physiol. 2025 Sep 22;199(2):kiaf409. doi: 10.1093/plphys/kiaf409 (PMC12501976; doi:10.1093/plphys/kiaf409)
Supplement: kiaf409_Supplementary_Data [file kiaf409_supplementary_data.zip › Supplementary Table S9.xlsx]

## Sheet: Φύλλο1
	Supplementary Table S9 (part 1): Analysis of peel volatile compounds in ERF1A-silenced fruit.
	VOCs of control and ERF1A-silenced UV-C treated peach fruits. GC–MS based metabolite profiling was performed in the exocarp of peach fruit at 4 of ripening at 20 ⁰C after UV-C treatment. Amounts (means ± sem) were expressed as relative abundance based on the relative response compared to internal toluene.
	Peak no.	Ret. Time	Putative compound name	Volatile Compound Class	Mol. formula	MS/MS ES(+) fragments (10 largest)	References
	1	6.15	2-BUTANONE	ketone	C4H8O	43/999, 72/233, 57/79, 42/56, 39/30, 41/19, 44/18, 73/10, 38/8, 71/8	NIST
	2	6.26	ETHYL ACETATE	ester	C4H8O2	43/999, 70/150, 61/144, 45/137, 42/64, 73/52, 88/52, 44/29, 60/8, 41/6	NIST
	3	8.84	2-ETHYLFURAN	furan	C6H80	81/999, 96/361, 53/359, 39/163, 65/78, 67/75, 41/68, 95/66, 82/57, 51/56	NIST
	4	9.38	PENTANAL	aldehyde	C5H10O	44/999, 41/479, 58/412, 57/315, 43/272, 39/231, 42/124, 45/112, 55/77, 40/34	NIST
	5	13.25	HEXANAL	aldehyde	C6H12O	56/999, 44/905, 41/795, 57/657, 43/633, 39/288, 72/279, 82/220, 55/218, 45/192	NIST
	6	15.16	ETHYLBENZENE	benzene	C8H10	91/999, 106/301, 51/107, 77/99, 65/95, 78/82, 92/70, 39/64, 50/44, 79/38	NIST
	7	15.47	P-XYLENE	xylene	C8H10	91/999, 106/440, 39/287, 55/260, 83/259, 41/240, 105/190, 69/189, 77/147, 51/125	NIST
	8	15.81	2-HEXENAL	aldehyde	C6H10O	41/999, 55/899, 69/749, 83/633, 39/599, 42/552, 57/422, 70/233, 43/220, 98/205	NIST
	9	16.52	O-XYLENE	xylene	C8H10	91/999, 106/422, 105/164, 77/126, 51/103, 92/79, 79/75, 65/72, 78/66, 39/61	NIST
	10	17.26	HEPTANAL	aldehyde	C7H14O	41/999, 70/967, 43/859, 44/859, 55/853, 57/628, 42/602, 39/460, 81/407, 71/308	NIST
	11	19.35	1,2,3-TRIMETHYLBENZENE	benzene	C9H12	105/999, 120/393, 77/133, 39/114, 106/97, 79/82, 91/78, 81/71, 119/69, 58/60	NIST
	12	20.05	2-HEPTENAL	aldehyde	C7H12O	83/999, 41/561, 55/420, 69/389, 56/376, 39/270, 70/247, 44/185, 43/159, 68/132	NIST
	13	20.41	BENZALDEHYDE	aldehyde	C7H6O	77/999, 105/946, 106/945, 51/445, 50/254, 78/176, 74/104, 52/99, 43/85, 107/70	NIST
	14	20.76	6-METHYL-5-HEPTEN-2-ONE	ketone	C8H14O	43/999, 108/564, 41/548, 69/369, 55/310, 39/296, 111/235, 58/233, 67/211, 93/164	NIST
	15	20.95	4-HEXEN-1-OL ACETATE (Z)	ester	C8H14O2	67/999, 43/730, 82/556, 41/143, 81/81, 51/80, 54/69, 65/53, 39/48, 105/38	NIST
	16	21.22	OCTANAL	aldehyde	C8H16O	41/999, 43/994, 56/838, 57/826, 44/785, 55/653, 84/605, 42/441, 69/422, 39/349	NIST
	17	21.37	D-LIMONENE	terpene	C10H16	68/999, 93/724, 67/574, 79/509, 83/411, 94/335, 92/291, 91/290, 136/263, 121/247	NIST
	18	21.5	P-CYMENE	terpene	C10H14	119/999, 91/331, 134/258, 55/222, 112/213, 83/184, 67/133, 57/122, 117/118, 41/108	NIST
	19	22.52	2-ETHYL-HEXAN-1-OL	alcohol	C8H18O	57/999, 41/379, 43/305, 55/287, 70/256, 83/225, 56/219, 69/119, 84/97, 39/93	NIST
	20	24.75	ACETOPHENONE	ketone	C8H8O	105/999, 77/800, 120/315, 51/270, 50/107, 78/89, 106/63, 74/55, 76/35, 62/28	NIST
	21	27.85	ACETIC ACID, PHENYLMETHYLESTER	ester	C9H10O2	108/999, 91/723, 90/483, 43/453, 150/359, 77/313, 79/281, 65/265, 51/236, 89/202	NIST
	22	28.94	DECANAL	aldehyde	C10H20O	41/999, 43/843, 57/840, 44/824, 55/815, 77/803, 70/498, 128/466, 105/455, 56/443	NIST
	23	29.86	A,4-DIMETHYL 3-CYCLOHEXENE-1-ACETALDEHYDE	aldehyde	C10H16O	94/999, 76/699, 40/235, 95/217, 67/216, 55/136, 91/132, 81/115, 68/108, 44/89	NIST
	24	38.24	5-HEPTYLDIHYDRO-2(3h) FURANONE	lactone	C11H20O2	85/999, 207/134, 41/129, 55/119, 43/119, 56/101, 128/99, 57/93, 44/84, 39/58	NIST
	25	41.35	BENZOPHENONE	ketone	C13H10O	105/999, 77/701, 207/333, 182/325, 51/269, 177/133, 281/101, 50/79, 181/79, 191/76	NIST

## Sheet: Φύλλο2
	Supplementary Table S9 (part 2): Analysis of peel volatile compounds in ERF1A-silenced fruit.
	VOCs of control and ERF1A-silenced UV-C treated peach fruits. GC–MS based metabolite profiling was performed in the peel samples at 4 of ripening at 20 ⁰C after UV-C treatment. Amounts (means ± sem) were expressed as relative abundance based on the relative response compared to internal toluene.
		Control		ERF1A
		mean	sem	mean	sem	t-test
	2-Butanone	0.00252267	9.25388e-05	0.0231356	0.00672099	0.0374149	*
	Ethyl Acetate	0.014985	0.00459601	0.0241534	0.00237574	0.151064
	2-Ethylfuran	0.000662195	0.000115861	0.000529296	4.47289e-05	0.344861
	Pentanal	0.0278324	0.00634345	0.0465955	0.0127605	0.258315
	Hexanal	0.366413	0.0169463	0.351885	0.0773229	0.863309
	Ethylbenzene	0.000759381	1.55027e-05	0.000559629	6.43137e-05	0.0391856	*
	P-Xylene	0.00288446	0.000302909	0.0027444	0.000573238	0.839531
	2-Hexenal	0.179295	0.0043398	0.208018	0.00938479	0.0499205	*
	O-Xylene	0.000900577	7.23575e-05	0.000906527	2.95552e-05	0.942969
	Heptanal	0.000657718	7.20005e-05	0.00106647	2.38945e-05	0.00573768	**
	1,2,3-Trimethylbenzene	0.000167317	3.27988e-05	0.000144238	2.06599e-05	0.583647
	2-Heptenal	0.000356072	0.000139635	0.00196462	0.000159438	0.00161661	**
	Benzaldehyde	0.00565686	0.000388622	0.00388659	0.00031276	0.0238253	*
	6-Methyl-5-Hepten-2-One	0.00018694	1.70488e-05	0.000269318	1.10508e-05	0.015417	*
	4-Hexen-1-Ol Acetate (Z)	0.00544526	0.000391587	0.00275613	0.000458657	0.011169	*
	Octanal	0.00148658	0.000124444	0.00274233	0.000402932	0.0408298	*
	D-Limonene	0.000518318	3.10555e-05	0.000566421	7.18585e-05	0.572131
	P-Cymene	0.000141345	7.79005e-06	0.000174967	3.36288e-05	0.385202
	2-Ethyl-Hexan-1-Ol	0.00141511	0.000123074	0.00130701	0.000151688	0.609453
	Acetophenone	0.000842429	4.47895e-05	0.00131445	7.14092e-06	0.000481429	***
	Acetic Acid, Phenylmethylester	0.000265884	5.72704e-05	0.00031641	2.69736e-05	0.469486
	Decanal	0.000129694	5.00807e-06	0.000111591	3.18292e-06	0.0379985	*
	A,4-Dimethyl 3-Cyclohexene-1-Acetaldehyde	0.00032013	3.59892e-05	0.000336945	1.90942e-05	0.700976
	5-Heptyldihydro-2(3h) Furanone	0.000393655	7.62179e-05	0.00102611	0.00043739	0.227415
	Benzophenone	0.000318471	3.6912e-05	0.000295384	1.15561e-05	0.582711
	The asterisk symbol (*) is used to indicate significant differences between treatments according to t-Student Test (*P ≤ 0.05, **P≤0.01. ***P≤0.001).
