# Supplementary material for: The ethylene response factor ERF1A regulates UV-C-induced delayed ripening in peach fruit
Source: Plant Physiol. 2025 Sep 22;199(2):kiaf409. doi: 10.1093/plphys/kiaf409 (PMC12501976; doi:10.1093/plphys/kiaf409)
Supplement: kiaf409_Supplementary_Data [file kiaf409_supplementary_data.zip › Supplementary Table S10.xlsx]

## Sheet: Φύλλο1
	Supplementary Table S10: List of primers used.
	Gene ID	Description	Primer Sequence				Abbreviations	Use
			Forward	Tm	Reverse	Tm
	Housekeeping	translation initiation factor 1A	GCCCAAGTGCTTCGTATGCT	60	ATCACCGGCTGCAATCCA	60	PpIF1A	RT-qPCR
	Pp03G019620	thaumatin-like protein 1	GAATTAGCCGCTCTGTGGAC	55.8	CAATCTGCTGTGGCACAAGT	56	PpTLP1	RT-qPCR for RNA-seq validation
	Pp01G032490	transcription factor PAR2	AAGATGACGAGGAGGCAGAG	56.3	TTGAAGAAAAAGCCGGTCTG	53.4	PpPAR2	RT-qPCR for RNA-seq validation
	Pp02G003900	proline-rich protein 4-like	GCTGCAGAGCTGAATGAAGA	55.3	CTTGAAGAAGGGCTTTGGTG	54	PpPRR4	RT-qPCR for RNA-seq validation
	Pp03G005430	GDSL esterase/lipase APG	TCTGGGGTTCACGACTTACC	56.5	AGTTGCTGCTTTTTCGTCGT	55.5	PpGDSL.15	RT-qPCR for RNA-seq validation
	Pp06G013220	PAMP-induced secreted peptide 2	CTGAGCTCCACATTCATTGC	54.1	CTAGGGCCCGATTCTTTGAT	54.4	PpPIP2	RT-qPCR for RNA-seq validation and relative expression of ERF1A-targeted genes
	Pp07G012470	salicylic acid-binding protein 2	TCATTCTTGTGGCTCACAGC	55.5	ATGAAAGCCGTGGCATAAAC	53.8	PpSABP2	RT-qPCR for RNA-seq validation and relative expression of ERF1A-targeted genes
	Pp01G016090	2-hydroxyisoflavanone dehydratase	GCGCTTCAATGGGTCACTTC	56.8	CACCTGCACTATCACCACCA	57.1	PpHIDH	RT-qPCR for relative expression of ERF1A-targeted genes
	Pp01G030290	carboxylesterase 11	GGGTTTTGGTGTTGAAGTGG	54.5	AGATGGGTCTCCATGAGCAG	56.5	PpCXE11	RT-qPCR for relative expression of ERF1A-targeted genes
	Pp02G037480	AAA-ATPase	ACAAGCTGTTCCCTCAGGTG	57.3	GCCGAAATAACCGATTTCAA	51.2	PpAATP	RT-qPCR for relative expression of ERF1A-targeted genes
	Pp04G006200	C-terminally encoded peptide 14	TGTGATGGCCAGTACAGGAA	56	TACTGAGATGGCGAGCAATG	54.8	PpCEP14	RT-qPCR for relative expression of ERF1A-targeted genes
	Pp04G010100	cysteine-rich and transmembrane domain-containing protein B-like	TTGCACCACCAGTTGCTTAC	56	CATGGCAGAACAACATCCTG	54.1	PpCRK	RT-qPCR for relative expression of ERF1A-targeted genes
	Pp04G023300	cytochrome P450	ACGAAGCGGATGAAGTCTGT	56.4	TTCTACGGATCCCATGAAGC	54.3	PpCYP450	RT-qPCR for relative expression of ERF1A-targeted genes
	Pp04G033720	flavin containing monooxygenase	CTTTCCTCCTCTTGCCCTTC	55.4	CACAAGCAGAAACTCGTGGA	55.3	PpFMO	RT-qPCR for relative expression of ERF1A-targeted genes
	Pp07G000350	2-alkenal reductase (NADP(+)-dependent)	GCCAGTTTGCAAAGCTCTCT	56	AAGCTGCATCAAGGTCAGGT	56.9	PpP2	RT-qPCR for relative expression of ERF1A-targeted genes
	Pp08G015800	carboxylesterase 13	TGGCTTTGAAAGTGGGGTGT	57.4	CTCTTCCCCAACTGGCTCTG	57.7	PpCXE13	RT-qPCR for relative expression of ERF1A-targeted genes
	Pp08G018400	serine/threonine-protein hopZ-eti-deficient related kinase	TTTGAAACTCTTGGGCTGCT	55	TTGCAATGCGCAGTCTAGTT	55.2	PpZRK	RT-qPCR for relative expression of ERF1A-targeted genes
	Pp01G003220	cellulose synthase-like protein E1	GGCCCTTTCAAAACGTCCAC	60.5	CAGAGCTGAGGTATGGTGGC	62.5	PpCSLE1	RT-qPCR for relative expression of ERF1A-targeted genes
	Pp01G003540	ethylene-responsive transcription factor 1B	GCGGCGATTCTCAACTTTCC	60.5	GCTTTCTTTTGAGCGCCACA	58.4	PpERF1B.1	RT-qPCR for relative expression of ERF1A-targeted genes
	Pp01G034770	galactoside 2-alpha-L-fucosyltransferase isoform X1	TGAAGGGCATCAGCAGACAG	60.5	CTTCAGGCCACCAAGACCTT	60.5	PpFUT1	RT-qPCR for relative expression of ERF1A-targeted genes
	Pp03G010030	probable WRKY transcription factor 40	TGTTGACGGTGATGGGTGAG	60.5	GGTGTTGGTGTTGGTGTTGG	60.5	PpWRKY40	RT-qPCR for relative expression of ERF1A-targeted genes
	Pp03G003050	pectin methylesterase 3	GGGGCACAATTTCTTCGCTG	60.5	CATGGAGCTCATCGAGGGTC	62.5	PpPME3	RT-qPCR for relative expression of ERF1A-targeted genes
	Pp01G055970	GDSL-like Lipase/Acylhydrolase superfamily protein	CACAACACTGGGCCAATTGG	60.5	TGGCTTCCTTCAGCTTCTGG	60.5	PpGDSL.3	RT-qPCR for relative expression of ERF1A-targeted genes
	Pp02G030890	UDP-glycosyltransferase 76F1	GGAAAAAGCTTGCCGTCCTG	60.5	AGCAAGCAACAGGATCCTCC	60.5	PpUGT76F1	RT-qPCR for relative expression of ERF1A-targeted genes
	Pp01G049920	Alpha-amylase	GTGGAACAGAAGACGGACGT	60.5	CCTTGGATTGGTGTGGTCCA	60.5	PpAMY	RT-qPCR for relative expression of ERF1A-targeted genes
	Pp04G003120	myb-related protein Myb4	CAGATGCCAAAACCTGCTGG	60.5	ATGGCCTCCTCTTCCTCCTT	60.5	PpMYB4	RT-qPCR for relative expression of ERF1A-targeted genes
	Pp08G025530	1-aminocyclopropane-1-carboxylate oxidase homolog 11	CCCAGGTTCTTCATCCACCC	62.5	CTTGGAGATCGATGACGGGG	62.5	PpACO11	RT-qPCR for relative expression of ERF1A-targeted genes
	Pp05G018230	ethylene-responsive transcription factor 1A	AAGGGAAGCATTACAGGGGC	59.4	GCTCTCCGAAGACGAGGATG	61.4	PpERF1Acl	for ERF1A relative expression
	Pp05G018230	ethylene-responsive transcription factor 1A	AGCTAGCTGTCGACAAGGGAAGCATTACAGGGGC	73.1	AGCTAGCTTCTAGAGCTCTCCGAAGACGAGGATG	71.9	PpERF1Asal_xba	with overhangs / for cloning (ERF1a RNAi vector)
	Pp05G018230	ethylene-responsive transcription factor 1A	AGCTAGCTGGTACCAAGGGAAGCATTACAGGGGC	73.1	AGCTAGCTGGATCCGCTCTCCGAAGACGAGGATG	74.3	PpERF1Akpn_bam	with overhangs / for cloning (ERF1a RNAi vector)
	Pp05G018230	ethylene-responsive transcription factor 1A	ACAGACGCGGATATCACACT	55.9	AGAACACCGTAGAGCACCAT	56	PpERFoff	for RNAi validation
	Pp07G012470	salicylic acid-binding protein 2	GAAAAGCTTCCATGCCTTGTCTGTGCTGG	63.4	AGTCTCGAGCATCTTCTCCTTCCTTTGGT	62.3	PpSABP2_gus	with overhangs / for cloning (SABP2 gus vector)
	Pp01G030290	carboxylesterase 11	GAAAAGCTTTCCAACACGTCTCTGCGTCT	62.4	AGTCTCGAGGGGAGAGTATCCCCTGTACA	64.1	PpCXE11_gus	with overhangs / for cloning (CXE11 gus vector)
	Pp08G015800	carboxylesterase 13	GAAAAGCTTCCACCGCATTAGTGAGTCAT	60.7	AGTCTCGAGCTTGTGGCGGCGGATTTTGG	67.3	PpCXE13_gus	with overhangs / for cloning (CXE13 gus vector)
	Pp05G018230	ethylene-responsive transcription factor 1A	ACGCTGCTCAGGTACCGTCGATGTTCGGACAGAGTGGAAC	69.9	TTGCGGACTCTAGACTATCCTCAACGAGGAGAACAATTTTTG	64.3	PpERF1A_gib	with overhangs / for cloning (ERF1a overexpression vector)
	Pp05G018230	ethylene-responsive transcription factor 1A	GGATAGTCTAGAGTCCGCAA	53.1	CGACGGTACCTGAGCAGCGT	61.9	PpOE_gib	for cloning (ERF1a overexpression vector)
